# Supplementary material for: Functional physiological phenotyping with functional mapping: A general framework to bridge the phenotype-genotype gap in plant physiology
Source: iScience. 2021 Jul 10;24(8):102846. doi: 10.1016/j.isci.2021.102846 (PMC8333144; doi:10.1016/j.isci.2021.102846)
Supplement: Table S1. Data of transpiration rate in 62 IL lines recorded by the PlantArray system, related to Tables 1 and 2 — Genotypic and markers information of all ILs of tomato population [file mmc2.xls]

## Sheet: Phenotypic data
Table S 1. Data of transpiration rate in 62 IL lines recorded by the PlantArray system, Related to Table 1 and 2
Times	IL1-1-2a	IL1-2a	IL1-3a	IL1-4-1a	IL1-4a	IL10-1-1a	IL10-1a	IL10-2-2a	IL10-2a	IL11-2a	IL11-3a	IL11-4-1a	IL11-4a	IL12-1-1a	IL12-1a	IL12-2a	IL12-3-1a	IL12-3a	IL12-4-1a	IL12-4a	IL2-1-1a	IL2-1a	IL2-4a	IL2-6-5a	IL2-6a	IL3-1a	IL3-2a	IL3-3a	IL3-4a	IL3-5a	IL4-1-1a	IL4-1a	IL4-3-2a	IL4-3a	IL4-4a	IL5-3a	IL5-4a	IL5-5a	IL6-1a	IL6-2-2a	IL6-3a	IL6-4a	IL7-1a	IL7-2a	IL7-3a	IL7-4-1a	IL7-4a	IL8-1-1a	IL8-1-3a
2018-06-08 06:00:00	0.0257771	0.0181739	0.0122255	0.0153978	0.0187017	0.0162667	0.0187203	0.0196503	0.0242282	0.0140057	0.0271383	0.0319323	0.0233774	0.00758969	0.014789	0.0150107	0.013916	0.0144168	0.06473	0.0127859	0.0195674	0.0156599	0.00776849	0.0422325	0.0237985	0.0309751	0.0154422	0.0269895	0.0148895	0.0230022	0.011594	0.0484576	0.0363432	0.032576	0.00899077	0.0190791	0.0234847	0.0161911	0.0142233	0.0221651	0.0119925	0.0109922	0.0260007	0.0215814	0.0456877	0.0380374	0.0322321	0.0378545	0.0133241
2018-06-08 06:03:00	0.0267733	0.0182131	0.0140345	0.0105619	0.0198963	0.0167903	0.0202414	0.0201297	0.0243174	0.0142562	0.0282241	0.0317764	0.0232867	0.00785041	0.016131	0.015837	0.0149547	0.0143302	0.0708534	0.0133006	0.0209777	0.0166696	0.0120244	0.0436832	0.02518	0.0320849	0.0166797	0.0272254	0.0183253	0.0235278	0.0125733	0.0812156	0.0609117	0.032638	0.00909628	0.0209575	0.0253249	0.0170187	0.0159832	0.0158906	0.0125675	0.0117908	0.0263664	0.0216481	0.0471433	0.0389181	0.0329954	0.0389502	0.0133213
2018-06-08 06:06:00	0.0286027	0.017968	0.0155791	0.0112749	0.0213383	0.0176342	0.0141839	0.0210739	0.0252325	0.0145728	0.0221005	0.030986	0.0234409	0.00812144	0.0177138	0.0168672	0.0166402	0.0228006	0.0773792	0.0146524	0.022138	0.0167274	0.00830229	0.0453546	0.027047	0.0333659	0.0178394	0.0277792	0.0221838	0.0242861	0.0142334	0.114169	0.0856266	0.0333499	0.0102572	0.022273	0.0267502	0.0180015	0.0176882	0.0252465	0.0127503	0.0126828	0.0260765	0.0215092	0.0478224	0.0402056	0.0334828	0.0405451	0.014482
2018-06-08 06:09:00	0.0303852	0.0183765	0.0169451	0.0125762	0.0228387	0.0193349	0.015891	0.0217057	0.0252402	0.0148017	0.0234597	0.0301256	0.024411	0.00836625	0.019233	0.0181889	0.0185101	0.0247041	0.0838381	0.0155587	0.0229768	0.0170301	0.00924606	0.0473455	0.0290014	0.0348435	0.0186709	0.0285532	0.0271164	0.0242266	0.0153919	0.145955	0.109466	0.0341123	0.00772231	0.0241332	0.0281008	0.019214	0.0195926	0.0180121	0.0128284	0.0143404	0.0256114	0.0225041	0.0489785	0.041014	0.0345752	0.0417445	0.0154183
2018-06-08 06:12:00	0.0319762	0.0185343	0.0184301	0.0133711	0.0243857	0.0207511	0.0185427	0.0230426	0.0253022	0.0154115	0.0246357	0.0309988	0.0255033	0.00860945	0.0208919	0.019702	0.0204464	0.0260813	0.0899641	0.0169297	0.024618	0.0180167	0.0100808	0.0663951	0.0305427	0.0358672	0.020093	0.0294449	0.0266563	0.0248716	0.0165265	0.176667	0.1325	0.0354133	0.00856121	0.0253024	0.0298687	0.0206791	0.0211585	0.0148975	0.0128665	0.0157743	0.0258108	0.0233019	0.0492933	0.0416443	0.0351842	0.0429822	0.0175573
2018-06-08 06:15:00	0.0338311	0.0182893	0.020559	0.0145501	0.025985	0.0222025	0.0197876	0.024612	0.0242126	0.0164949	0.0255421	0.0311921	0.0267973	0.00870501	0.0226099	0.0214811	0.0224572	0.0272834	0.0976013	0.0182756	0.0262471	0.0189665	0.0104588	0.0717182	0.0320955	0.0369643	0.0219467	0.0302512	0.0288441	0.0252542	0.0173826	0.205704	0.154278	0.0354137	0.00922053	0.0264195	0.0313244	0.0216263	0.0229268	0.0163326	0.0129831	0.0169546	0.0261431	0.0237377	0.050418	0.0430242	0.0359877	0.0451812	0.0187378
2018-06-08 06:18:00	0.0361351	0.0183821	0.0231801	0.0158573	0.0276552	0.0244114	0.0218212	0.0257326	0.0251631	0.0175864	0.0268289	0.0314956	0.0280326	0.00871481	0.0244074	0.0230612	0.0246375	0.0288043	0.105775	0.0199861	0.0274266	0.020415	0.0116458	0.0770969	0.0341507	0.038461	0.0233384	0.0310054	0.0310127	0.0268001	0.0182462	0.232989	0.174742	0.0361407	0.00894108	0.0275164	0.032647	0.0227712	0.0253812	0.0174312	0.0138722	0.0179648	0.0260313	0.0242977	0.0506285	0.0446337	0.0373032	0.0474442	0.020396
2018-06-08 06:21:00	0.0387964	0.0187145	0.0267014	0.0172267	0.0292147	0.0274657	0.0243505	0.0275246	0.02626	0.018229	0.0284597	0.0319144	0.0296128	0.00908968	0.0262298	0.0247634	0.0266363	0.0300183	0.114708	0.0223812	0.0282656	0.022403	0.0127113	0.0812407	0.036347	0.0394301	0.0250478	0.0316481	0.0333426	0.0279006	0.0192093	0.258319	0.193739	0.0421976	0.0108442	0.0288381	0.0340939	0.0254487	0.0282668	0.0191518	0.0151389	0.0195278	0.0262916	0.0258568	0.0522862	0.0458491	0.0394923	0.0491421	0.0221497
2018-06-08 06:24:00	0.0415793	0.0189851	0.0305668	0.0161962	0.024315	0.0303369	0.0263835	0.0289928	0.0186398	0.0187411	0.0297639	0.0330604	0.0314946	0.00931798	0.0282323	0.026608	0.0286601	0.0313541	0.124693	0.0243485	0.0301586	0.0224187	0.0135542	0.0869861	0.0384782	0.0406875	0.0260529	0.0318905	0.0359648	0.0290029	0.020252	0.281054	0.210791	0.0430881	0.0135433	0.0236032	0.0357935	0.0273576	0.0310548	0.0211087	0.0147821	0.0210765	0.026596	0.0270958	0.0542903	0.0470496	0.0407888	0.0516227	0.0250219
2018-06-08 06:27:00	0.0441957	0.0189952	0.0338033	0.0175037	0.0269615	0.0326158	0.0284574	0.0308058	0.0209475	0.0193347	0.0311774	0.0334987	0.0339812	0.00956566	0.029963	0.0281278	0.0307982	0.0327682	0.135683	0.0264588	0.0311936	0.0237397	0.0145013	0.0933348	0.0418908	0.0421671	0.0279622	0.0344183	0.0376482	0.0303177	0.0214107	0.301421	0.226065	0.0447555	0.0154918	0.0258385	0.0376343	0.0294443	0.0343212	0.0228113	0.0151821	0.0227852	0.0368418	0.0278499	0.056309	0.0486455	0.0421441	0.0543118	0.0276889
2018-06-08 06:30:00	0.0466498	0.019186	0.0371124	0.0184898	0.0302916	0.0342315	0.0307154	0.0331808	0.0237389	0.0207893	0.032882	0.0343422	0.0369893	0.00941677	0.0327171	0.0293543	0.0331303	0.0338384	0.146844	0.0283675	0.0324536	0.0245392	0.0116987	0.1003	0.0450767	0.0424307	0.0303653	0.0573741	0.0394008	0.0316633	0.0224564	0.319266	0.23945	0.0458208	0.0183972	0.0281017	0.0401049	0.0310801	0.0374618	0.0245469	0.0218084	0.0244205	0.0386256	0.0289818	0.0573305	0.0503169	0.0437977	0.0573043	0.0300892
2018-06-08 06:33:00	0.0502401	0.0198961	0.0416246	0.0199597	0.0335495	0.0367333	0.0326669	0.035419	0.0262404	0.0208805	0.035382	0.034465	0.0396104	0.00943532	0.0354669	0.0312207	0.0358848	0.0359356	0.157872	0.0301437	0.0345123	0.0255233	0.0131793	0.106795	0.0488246	0.0428467	0.0328709	0.0798084	0.0407596	0.0334426	0.0227362	0.333314	0.249986	0.0464587	0.0206492	0.0310707	0.0420575	0.033354	0.0408421	0.0262008	0.0235362	0.0270275	0.0411434	0.030191	0.0582061	0.0522219	0.0457058	0.0604533	0.0330352
2018-06-08 06:36:00	0.0535011	0.0209134	0.0449568	0.0195671	0.0370507	0.0395208	0.0344213	0.0386258	0.0301046	0.0211136	0.0378053	0.03416	0.04331	0.00979225	0.0381658	0.0327302	0.0391304	0.037433	0.167666	0.0317956	0.0363919	0.0284907	0.01502	0.112144	0.0524106	0.0442677	0.0351488	0.102764	0.0424845	0.0361725	0.0233047	0.343669	0.257752	0.0491998	0.0233813	0.0337139	0.0445858	0.0275713	0.0437275	0.0282059	0.0250528	0.0293172	0.0430879	0.0322347	0.0601332	0.0547742	0.0489981	0.062749	0.037582
2018-06-08 06:39:00	0.0564488	0.0219517	0.0490899	0.0210999	0.0401742	0.0419057	0.0364633	0.0417097	0.0337134	0.0225119	0.0401792	0.0234805	0.0460493	0.0109012	0.0408577	0.0345214	0.0420696	0.0379606	0.17753	0.0338726	0.0386379	0.0306295	0.0169209	0.117312	0.0554034	0.0459536	0.0379397	0.125532	0.0443376	0.0378604	0.0250151	0.350413	0.26281	0.0343303	0.0260209	0.036255	0.0467733	0.0294609	0.0474453	0.0302417	0.02682	0.0317254	0.0453345	0.0338905	0.0626874	0.0574385	0.0512593	0.0654663	0.0407304
2018-06-08 06:42:00	0.0600689	0.0239179	0.0533254	0.0213178	0.043459	0.0450946	0.0386731	0.0445484	0.0370594	0.0237592	0.0422876	0.0242488	0.0487719	0.0115058	0.0437888	0.0359952	0.0449908	0.0387716	0.186202	0.0362291	0.0398422	0.0315829	0.0182414	0.121344	0.0583571	0.0474509	0.0406087	0.147291	0.0464476	0.0396563	0.0258509	0.353105	0.264829	0.0370978	0.0294634	0.0386915	0.0489913	0.0316055	0.0507847	0.0326155	0.0284788	0.0337548	0.0472671	0.0358091	0.0651238	0.0595164	0.0539615	0.0679817	0.0439305
2018-06-08 06:45:00	0.0634256	0.0254666	0.058113	0.0218486	0.04674	0.0479709	0.0412749	0.0474765	0.040169	0.0254621	0.0444313	0.0251365	0.0516024	0.00865976	0.0466058	0.0378949	0.0476868	0.027668	0.195193	0.0381069	0.0420574	0.0332803	0.0199036	0.127125	0.0616994	0.0484152	0.0430884	0.168104	0.0489898	0.0424249	0.0271343	0.351342	0.263507	0.0393573	0.0317698	0.0418724	0.0514676	0.0346615	0.0541518	0.0345195	0.0302335	0.0359874	0.0496739	0.0369033	0.0671442	0.0617663	0.0565371	0.0695781	0.0469462
2018-06-08 06:48:00	0.0672033	0.0275301	0.0626509	0.0226025	0.0500512	0.051314	0.0443932	0.0509318	0.0436232	0.0266992	0.0475326	0.0263398	0.0554041	0.0108267	0.0492892	0.0398297	0.0501204	0.0305272	0.204016	0.0394889	0.0441811	0.0355097	0.0218184	0.132032	0.0657273	0.0491476	0.0452299	0.188342	0.0518782	0.045061	0.0282408	0.344652	0.258489	0.041767	0.0347195	0.0452043	0.0544017	0.0379963	0.0577647	0.036777	0.0312699	0.0389417	0.052383	0.0385139	0.0693681	0.0643523	0.0595055	0.0720704	0.0506678
2018-06-08 06:51:00	0.0712987	0.0293091	0.0679418	0.0236953	0.0530287	0.0550171	0.048125	0.0545656	0.0481313	0.0277066	0.0505242	0.0271979	0.0587066	0.0134439	0.052609	0.0420581	0.0532074	0.0337748	0.211564	0.0413053	0.045861	0.0375869	0.0238081	0.102439	0.0695267	0.0506516	0.0479062	0.207019	0.054378	0.0478348	0.0293285	0.249773	0.249773	0.0446228	0.0370976	0.0486886	0.0572834	0.0415353	0.0609394	0.0389221	0.0329826	0.04197	0.0545857	0.0413368	0.0726541	0.067513	0.0632239	0.0750098	0.0557116
2018-06-08 06:54:00	0.0739453	0.0315142	0.0727469	0.0257423	0.0559524	0.058926	0.0503553	0.0588042	0.0519574	0.0298918	0.053368	0.0284918	0.0630305	0.0162277	0.0555029	0.0440454	0.0557168	0.0367824	0.218441	0.0431512	0.0484801	0.0393077	0.0259675	0.106365	0.0729352	0.0523588	0.0513724	0.224583	0.0569956	0.0499654	0.0306481	0.238792	0.238792	0.0474519	0.0395772	0.0516602	0.0601406	0.0441304	0.0645284	0.0412593	0.0339452	0.0439693	0.0570376	0.0440013	0.0750954	0.0702357	0.0660013	0.0774938	0.0595923
2018-06-08 06:57:00	0.0782242	0.0348802	0.0778494	0.028249	0.059057	0.0623552	0.0533582	0.0618627	0.0563697	0.032486	0.056063	0.0293569	0.0674815	0.018958	0.0587485	0.0459459	0.057494	0.0399337	0.224702	0.0449813	0.0504705	0.0309377	0.0285067	0.110665	0.0764975	0.0542314	0.0543668	0.240452	0.0576319	0.0526287	0.0315585	0.224219	0.224219	0.0499868	0.0423433	0.0549996	0.0631107	0.0467102	0.0670519	0.0434837	0.0360292	0.0465047	0.0594662	0.046061	0.0598676	0.0731305	0.0684177	0.0803146	0.0631706
2018-06-08 07:00:00	0.082596	0.0382013	0.0838045	0.0310758	0.0620444	0.0661516	0.0560556	0.0655367	0.0623793	0.034305	0.0584793	0.0303827	0.0719301	0.0212818	0.062629	0.0476758	0.0605105	0.0434741	0.229412	0.046868	0.0520798	0.0336632	0.0311585	0.113434	0.0800526	0.0558527	0.0576094	0.253341	0.0795108	0.0552839	0.0319047	0.204594	0.204594	0.0526647	0.0451024	0.0577419	0.0659061	0.0493228	0.0700265	0.0456749	0.037716	0.0492492	0.0615218	0.0489681	0.0673091	0.0761166	0.0710858	0.083035	0.067258
2018-06-08 07:03:00	0.0868873	0.0403389	0.0879808	0.0323866	0.0640358	0.0686834	0.0590031	0.0691469	0.0675168	0.0358783	0.0609958	0.0322465	0.0757321	0.023433	0.0655279	0.0496012	0.0633736	0.046223	0.232091	0.0484937	0.0545839	0.0360327	0.0329706	0.115542	0.0830948	0.0573208	0.059804	0.264103	0.078535	0.0377345	0.0326712	0.17994	0.17994	0.054778	0.0474475	0.0596804	0.0684158	0.0530808	0.0729047	0.0478675	0.0395764	0.0513914	0.0636002	0.0517555	0.0750955	0.0787366	0.0738665	0.0848053	0.07098
2018-06-08 07:06:00	0.0900769	0.0427486	0.0914433	0.033874	0.0665622	0.0708394	0.0611893	0.07199	0.0718356	0.0372884	0.0632422	0.0339293	0.0789642	0.0257478	0.06827	0.0506311	0.0655283	0.0483926	0.234316	0.0500407	0.0567462	0.0387034	0.0345252	0.116385	0.0857525	0.0584785	0.0624985	0.272842	0.0488709	0.0394088	0.0343263	0.149717	0.149717	0.0571729	0.0496611	0.0612506	0.0705171	0.0560198	0.0752327	0.0501523	0.0412278	0.0541522	0.0652741	0.054038	0.0811368	0.0807038	0.076827	0.0866004	0.074291
2018-06-08 07:09:00	0.093013	0.0448756	0.0950541	0.0354925	0.0686591	0.072718	0.0632608	0.0739561	0.0745997	0.0390915	0.0644798	0.0361696	0.0824294	0.0269956	0.0707765	0.0518388	0.0673382	0.0503627	0.235291	0.0513929	0.0585242	0.0403323	0.0363855	0.118086	0.0882451	0.0594448	0.065009	0.278535	0.0590035	0.04176	0.0353888	0.114838	0.114838	0.0595033	0.0515259	0.0625555	0.0724497	0.0588698	0.0771735	0.0514897	0.0425285	0.0565164	0.06622	0.0565936	0.0866942	0.0826278	0.0794502	0.0875435	0.0778118
2018-06-08 07:12:00	0.0962682	0.046892	0.0985213	0.027923	0.0696682	0.0746455	0.0658278	0.0757371	0.0774929	0.0401351	0.0658237	0.0381286	0.0860877	0.0289155	0.0726548	0.0528451	0.0687565	0.0392679	0.235303	0.0519633	0.0600033	0.0419447	0.0377743	0.119623	0.0904508	0.0601853	0.0665841	0.281231	0.0641726	0.0436761	0.0368535	0.0749199	0.0749199	0.0611784	0.0535044	0.0636567	0.0742447	0.0613115	0.0785769	0.0526177	0.044355	0.0590007	0.0674245	0.0589515	0.0916194	0.0845765	0.082336	0.0888651	0.0806458
2018-06-08 07:15:00	0.0988449	0.048926	0.101768	0.029831	0.0706435	0.0763175	0.0679283	0.0771128	0.0798234	0.0408559	0.0668705	0.0399411	0.0894446	0.0303693	0.0738979	0.053865	0.0700675	0.0407541	0.234678	0.0524195	0.0607067	0.0436017	0.0389602	0.12129	0.0921805	0.0612059	0.067926	0.280643	0.0630127	0.0446333	0.0375794	0.0487284	0.0365463	0.0637258	0.0554405	0.0650294	0.0759641	0.0632967	0.0793769	0.05413	0.0338108	0.0604128	0.0685542	0.0614419	0.0963183	0.0859767	0.0846515	0.0895262	0.082942
2018-06-08 07:18:00	0.101721	0.0512603	0.104134	0.031171	0.0722973	0.0780667	0.0690296	0.0783391	0.0806516	0.0428155	0.0672632	0.0316187	0.0922161	0.0315094	0.0762121	0.0546351	0.0705344	0.042102	0.234839	0.053617	0.062397	0.0448001	0.0397463	0.124048	0.093656	0.0626851	0.0693557	0.277256	0.0772514	0.0458063	0.0382261	0.0536926	0.0402694	0.0648564	0.0562088	0.0659648	0.0775317	0.0663108	0.0802905	0.054612	0.0345335	0.0626387	0.0700358	0.0630912	0.0992338	0.0871415	0.0864926	0.0905313	0.0841351
2018-06-08 07:21:00	0.103813	0.0538004	0.105924	0.0321582	0.0739893	0.0800486	0.0704137	0.0794252	0.0815895	0.0451505	0.0679266	0.0334219	0.0951172	0.0330875	0.0779226	0.0561912	0.0715269	0.0450215	0.235153	0.0539386	0.0637388	0.046879	0.0397499	0.127889	0.095354	0.0640805	0.0708118	0.271445	0.0914239	0.0476129	0.0395728	0.0596643	0.0447482	0.0665517	0.0569444	0.0687525	0.0788296	0.0686012	0.0813582	0.056042	0.0359786	0.0648106	0.0729211	0.0649566	0.102428	0.0890334	0.0880889	0.0923358	0.0856643
2018-06-08 07:24:00	0.106124	0.0562783	0.108452	0.0331209	0.0751522	0.0818513	0.0723114	0.0806074	0.0838901	0.047583	0.0689212	0.0356594	0.0987903	0.0332199	0.0795031	0.0576094	0.0731539	0.0482216	0.233402	0.0550798	0.0652555	0.0490769	0.0405844	0.13059	0.0975202	0.0649327	0.0716629	0.262339	0.107038	0.0495516	0.040195	0.0661372	0.0496029	0.0690222	0.0579882	0.0708388	0.0800882	0.0722413	0.0824757	0.0569385	0.0372546	0.0665656	0.05646	0.0665881	0.106907	0.0904803	0.0898383	0.094341	0.0864858
2018-06-08 07:27:00	0.108173	0.0595327	0.110452	0.0349281	0.0757936	0.0830825	0.0732241	0.0820949	0.0865397	0.0490433	0.0697563	0.0373891	0.101337	0.0346939	0.0812511	0.0586335	0.0743928	0.0508705	0.228428	0.0562714	0.066867	0.0506748	0.041863	0.132102	0.0987776	0.0666663	0.0729082	0.248203	0.123101	0.0513857	0.0409801	0.0712314	0.0534235	0.0709892	0.0594439	0.0724604	0.0807154	0.074365	0.0834201	0.0585575	0.03827	0.0682336	0.0593485	0.0690223	0.112203	0.092297	0.0921358	0.0960087	0.0875204
2018-06-08 07:30:00	0.110181	0.0620034	0.111427	0.0365204	0.0764381	0.0849606	0.0750661	0.0834691	0.0886346	0.0516463	0.0705837	0.0397255	0.103696	0.0354838	0.0835138	0.0595965	0.0755465	0.0538924	0.223909	0.056867	0.0682972	0.0522318	0.042887	0.13366	0.100335	0.0689908	0.0735865	0.23067	0.0839042	0.0525619	0.0422709	0.0627829	0.0627829	0.0730318	0.0597035	0.0735077	0.082263	0.0760739	0.0843498	0.0605496	0.040084	0.0700583	0.0626053	0.0706718	0.116062	0.093575	0.094948	0.0978863	0.0886666
2018-06-08 07:33:00	0.112054	0.0648982	0.111564	0.037626	0.0769133	0.0866322	0.0776212	0.085465	0.0899255	0.054164	0.071395	0.0424857	0.106299	0.0356248	0.0847653	0.061094	0.076215	0.0573441	0.220117	0.0565698	0.0701565	0.0544475	0.0439835	0.135205	0.102121	0.0702858	0.0747675	0.209375	0.0870293	0.0539441	0.0438164	0.0667861	0.0667861	0.0747604	0.0596043	0.0745525	0.0839626	0.0782869	0.0860878	0.0630147	0.0410363	0.0722399	0.0665901	0.0720018	0.119085	0.0951285	0.0971104	0.100214	0.0886793
2018-06-08 07:36:00	0.11427	0.0687603	0.112245	0.0397139	0.0777002	0.0886551	0.0790523	0.0871663	0.0922197	0.0572892	0.071686	0.0449194	0.109659	0.0358961	0.087528	0.0623175	0.0775764	0.0606586	0.215582	0.0572446	0.0722145	0.0563921	0.045065	0.136835	0.103637	0.0724208	0.07667	0.183316	0.08966	0.0552775	0.0452288	0.0707348	0.0707348	0.0761244	0.0607741	0.0758846	0.0850264	0.079591	0.0874678	0.0647447	0.0425839	0.0742439	0.0711281	0.0734003	0.122996	0.0965466	0.0993355	0.102822	0.0890402
2018-06-08 07:39:00	0.116158	0.0721798	0.114406	0.0419243	0.0788663	0.0906308	0.0796589	0.088274	0.0944029	0.0598759	0.072857	0.0464777	0.112149	0.0359924	0.0891301	0.063627	0.0785288	0.0632913	0.208339	0.0585613	0.074148	0.0588029	0.0460308	0.137119	0.104509	0.0741872	0.0790829	0.152461	0.0933218	0.0564573	0.0466756	0.0742215	0.0742215	0.0777847	0.0618635	0.0768294	0.086003	0.0811499	0.0891513	0.0670371	0.043986	0.076239	0.0746148	0.0749206	0.126707	0.0979103	0.102097	0.104587	0.0897384
2018-06-08 07:42:00	0.117774	0.075054	0.116861	0.0449161	0.0796862	0.0929066	0.0807111	0.0897016	0.0959195	0.062526	0.0736595	0.0480993	0.113861	0.0353236	0.0911428	0.0650029	0.0795877	0.0657712	0.199932	0.0590812	0.0762674	0.0615715	0.0466919	0.137933	0.104893	0.0760576	0.0806667	0.116614	0.0947269	0.0575766	0.0482664	0.0770749	0.0770749	0.0791734	0.0631653	0.0774047	0.0870734	0.0822169	0.0904756	0.0690584	0.0450268	0.0780644	0.0780161	0.0766919	0.130617	0.0991835	0.104595	0.105488	0.0899423
2018-06-08 07:45:00	0.118539	0.0780426	0.117506	0.0475935	0.0805185	0.09502	0.0830114	0.0905634	0.0963735	0.064759	0.0739245	0.0504777	0.115492	0.0264648	0.0924643	0.0660201	0.0797233	0.0686503	0.192184	0.06034	0.0778233	0.0642671	0.0468851	0.138216	0.105071	0.0786239	0.0816117	0.0761603	0.0995175	0.0583922	0.0498732	0.0800215	0.0800215	0.0803802	0.0639125	0.0778381	0.0877791	0.0831468	0.0914806	0.0707453	0.0460441	0.0794357	0.0814482	0.0783859	0.134221	0.100279	0.107047	0.107525	0.0905054
2018-06-08 07:48:00	0.119915	0.0812338	0.117862	0.0652787	0.0811582	0.0962893	0.0837127	0.0916107	0.0970213	0.0672519	0.0736314	0.052896	0.116543	0.0261662	0.0930855	0.0671143	0.0803783	0.0707545	0.184855	0.0606271	0.07871	0.0672098	0.0465424	0.138072	0.105687	0.0804702	0.0827868	0.0774564	0.104675	0.0588819	0.0519508	0.0824035	0.0824035	0.082317	0.0651968	0.0780872	0.0889382	0.083894	0.092579	0.0721658	0.0475101	0.0808091	0.0848743	0.0800283	0.137417	0.101334	0.109042	0.109173	0.0910922
2018-06-08 07:51:00	0.120633	0.0838919	0.119944	0.0689849	0.0815852	0.0970637	0.0845798	0.0920902	0.0978737	0.0693525	0.0741039	0.0552517	0.117979	0.0347059	0.0941572	0.068024	0.080413	0.0731561	0.177169	0.0609024	0.0802078	0.069005	0.0466844	0.137582	0.105638	0.0823939	0.083783	0.0786746	0.11024	0.0596525	0.0541809	0.0853642	0.0853642	0.0846044	0.0665389	0.0784935	0.0893509	0.0847706	0.093735	0.0742419	0.0494607	0.082455	0.08797	0.0813532	0.140493	0.102402	0.110955	0.111122	0.0914133
2018-06-08 07:54:00	0.12133	0.0865809	0.120353	0.07285	0.0819189	0.0982012	0.084781	0.0931569	0.0989119	0.0714967	0.074001	0.0571778	0.119606	0.0360051	0.094484	0.0690061	0.0808857	0.0750348	0.169061	0.0610029	0.0813838	0.0709486	0.046532	0.137649	0.105926	0.083803	0.0842057	0.0797266	0.116771	0.0602704	0.0554568	0.0878768	0.0878768	0.0874714	0.0674273	0.0785029	0.0896043	0.0858445	0.0944512	0.0762292	0.0511739	0.0841236	0.0909592	0.0826423	0.144551	0.103292	0.112852	0.112589	0.091502
2018-06-08 07:57:00	0.121646	0.0885977	0.120486	0.0573628	0.082555	0.0996536	0.0862968	0.0933952	0.0990808	0.0741011	0.0738075	0.0587798	0.12131	0.037562	0.0948275	0.0697528	0.0811454	0.0770121	0.161681	0.0609716	0.0829629	0.0729832	0.0466597	0.137255	0.106153	0.0849506	0.0849473	0.0805817	0.123628	0.0605214	0.0568867	0.0906999	0.0906999	0.0900184	0.0682048	0.0783525	0.0898564	0.0859482	0.0953398	0.0779741	0.052924	0.0855722	0.0944479	0.0831984	0.14828	0.104249	0.114842	0.114686	0.0918281
2018-06-08 08:00:00	0.121866	0.0911251	0.120056	0.0600726	0.083277	0.100895	0.0868599	0.0934218	0.0989643	0.0765731	0.0726313	0.0602961	0.122162	0.0386231	0.0956835	0.0707361	0.081568	0.0783959	0.154507	0.061673	0.0845049	0.074772	0.04598	0.136469	0.10634	0.0864204	0.0859434	0.0907703	0.12215	0.0605773	0.0586038	0.0930253	0.0930253	0.091696	0.0692033	0.0780788	0.0899317	0.0859898	0.0957229	0.0797388	0.0540563	0.0870609	0.0975491	0.0837837	0.150721	0.105124	0.116326	0.116385	0.091171
2018-06-08 08:03:00	0.121782	0.0943232	0.120332	0.0625355	0.0840684	0.10177	0.0881318	0.0938275	0.0986842	0.0795321	0.0719176	0.062331	0.123669	0.0401983	0.0967037	0.0709944	0.0826108	0.0800144	0.14822	0.0614094	0.0846904	0.0763455	0.0461631	0.136565	0.106697	0.0878668	0.087211	0.0914719	0.127251	0.0608387	0.0603097	0.0953774	0.0953774	0.0937812	0.070029	0.0782891	0.0898121	0.0867827	0.0961023	0.0815098	0.0555062	0.0884142	0.100961	0.084162	0.152936	0.105552	0.117358	0.118537	0.0902106
2018-06-08 08:06:00	0.122657	0.0972112	0.121191	0.064192	0.0852065	0.102716	0.0882644	0.0939818	0.0987448	0.0819741	0.0714467	0.0644361	0.124978	0.0415226	0.0985618	0.0712268	0.0838815	0.0821898	0.142369	0.0619489	0.0850406	0.0771895	0.0467542	0.136023	0.107818	0.0891245	0.0877758	0.0921557	0.11182	0.0609668	0.0627532	0.0975747	0.0975747	0.0948888	0.0698835	0.0786297	0.0898483	0.0873256	0.0969331	0.0835048	0.0575314	0.0900423	0.104598	0.083923	0.155075	0.106045	0.118632	0.120348	0.090041
2018-06-08 08:09:00	0.123101	0.0993322	0.121531	0.0661669	0.0861845	0.103437	0.0895219	0.0943199	0.0985016	0.0845049	0.0707108	0.0667885	0.125932	0.0427203	0.0997781	0.0722103	0.0850067	0.0844501	0.13686	0.0621206	0.0862298	0.078611	0.0484986	0.136503	0.108507	0.0913206	0.0883925	0.0927809	0.113797	0.0611531	0.0651182	0.0996388	0.0996388	0.0967972	0.0695783	0.0800392	0.0903229	0.0876848	0.0978515	0.0853198	0.0580446	0.0915401	0.107316	0.0840797	0.156786	0.106886	0.120217	0.122638	0.0902934
2018-06-08 08:12:00	0.123907	0.101906	0.122726	0.0682884	0.0874319	0.104291	0.0925043	0.0951419	0.0980882	0.0872312	0.0703551	0.0688286	0.127312	0.0438789	0.101608	0.0728759	0.0863383	0.0861842	0.13214	0.0625007	0.0873251	0.0802302	0.050009	0.13692	0.109996	0.0931968	0.0894315	0.0935417	0.116083	0.0609946	0.0677535	0.101331	0.101331	0.0986584	0.069921	0.0811233	0.0910063	0.0887004	0.0988783	0.087081	0.0589376	0.0935543	0.110521	0.0849479	0.158335	0.107953	0.121966	0.124974	0.0898176
2018-06-08 08:15:00	0.124601	0.10438	0.124382	0.0695677	0.0885961	0.104939	0.0941302	0.096724	0.0977755	0.0902361	0.0700182	0.0703015	0.128759	0.0453957	0.102894	0.0740171	0.0874336	0.0881772	0.127157	0.0629241	0.0888116	0.0812579	0.0518785	0.137245	0.11139	0.09555	0.090606	0.0939243	0.119656	0.0608208	0.0703715	0.103598	0.103598	0.0998414	0.0703071	0.0826574	0.0921571	0.0890983	0.100296	0.0894418	0.0602505	0.0951584	0.113679	0.0855472	0.16004	0.109008	0.123301	0.127249	0.0888918
2018-06-08 08:18:00	0.125553	0.106756	0.12525	0.0708491	0.0908169	0.106414	0.0953247	0.0986428	0.0976386	0.0929425	0.0701988	0.0716651	0.130676	0.046741	0.105197	0.0757064	0.0890256	0.0907646	0.123298	0.0639486	0.08965	0.0827678	0.0543913	0.137834	0.112882	0.09748	0.0915992	0.0946316	0.124073	0.0612402	0.0728189	0.105576	0.105576	0.100956	0.0699507	0.0842187	0.0933608	0.0905851	0.101663	0.0918985	0.0615218	0.0963128	0.116426	0.0862749	0.16169	0.109868	0.124883	0.129673	0.0877406
2018-06-08 08:21:00	0.126069	0.108927	0.125358	0.0712514	0.0931114	0.107941	0.0963855	0.101333	0.0976952	0.0962141	0.0710134	0.0729401	0.132975	0.0477844	0.106919	0.0764673	0.0914829	0.0932531	0.119672	0.0641037	0.0904027	0.0838664	0.0574555	0.138184	0.114488	0.0999883	0.0931778	0.0957746	0.129297	0.0618328	0.0753416	0.1071	0.1071	0.102216	0.0703059	0.0859462	0.0946091	0.0914795	0.101972	0.0942213	0.0627872	0.0980458	0.120036	0.0868314	0.163222	0.111457	0.126307	0.132501	0.0868253
2018-06-08 08:24:00	0.126947	0.111218	0.126202	0.0715778	0.0951267	0.109432	0.0979755	0.102835	0.0980078	0.0998236	0.0711117	0.0745505	0.135532	0.0490717	0.108609	0.0777986	0.0935075	0.0963149	0.116307	0.06455	0.0910851	0.0853227	0.0609614	0.138185	0.11613	0.102628	0.0948944	0.0975408	0.13345	0.062214	0.0783183	0.108045	0.108045	0.103269	0.0705194	0.0876035	0.0961005	0.0930118	0.103266	0.0973455	0.063566	0.099411	0.122688	0.0873229	0.164107	0.113235	0.127696	0.135105	0.0858594
2018-06-08 08:27:00	0.128724	0.113753	0.127726	0.0713716	0.0968187	0.111064	0.0757597	0.105321	0.0985729	0.103448	0.0717592	0.076038	0.138269	0.0497074	0.110993	0.0794376	0.0961708	0.0990832	0.114785	0.0654905	0.0907789	0.0868692	0.063797	0.140851	0.117773	0.10454	0.0969524	0.0990588	0.15544	0.0626626	0.0815424	0.108337	0.108337	0.1041	0.0717316	0.0896412	0.0979546	0.0950931	0.104579	0.100133	0.0653892	0.100774	0.125421	0.0876976	0.164201	0.114203	0.129472	0.138567	0.0856409
2018-06-08 08:30:00	0.130132	0.116086	0.130439	0.0717235	0.0988414	0.112545	0.0789057	0.107098	0.0992784	0.106486	0.0727334	0.0769281	0.141418	0.0509608	0.113389	0.0814325	0.0988149	0.10205	0.113275	0.0661887	0.0909816	0.0886379	0.0663493	0.144428	0.119984	0.106337	0.0989551	0.100692	0.157032	0.0626027	0.0837298	0.108977	0.108977	0.104768	0.0724184	0.0918351	0.0999095	0.0972099	0.105949	0.103021	0.0673102	0.102689	0.127719	0.0888938	0.164304	0.11599	0.131053	0.141774	0.0862721
2018-06-08 08:33:00	0.132867	0.118607	0.132226	0.0722827	0.100756	0.114228	0.0815885	0.109349	0.100896	0.109378	0.074728	0.0779886	0.144406	0.051936	0.1163	0.0836767	0.102144	0.104718	0.113523	0.066953	0.0920008	0.0907644	0.0696822	0.148004	0.122816	0.10889	0.101145	0.102731	0.158491	0.0631018	0.0866221	0.110152	0.110152	0.106103	0.0733947	0.0940279	0.102406	0.0995197	0.108174	0.106123	0.0684233	0.104767	0.12978	0.0908471	0.164542	0.117746	0.13271	0.14524	0.0869966
2018-06-08 08:36:00	0.13574	0.121128	0.13529	0.0734285	0.102765	0.116557	0.0839756	0.11147	0.10274	0.112374	0.0764861	0.0790687	0.147695	0.0530276	0.119243	0.0862138	0.10547	0.10723	0.114392	0.0683706	0.0936803	0.0923323	0.0730304	0.152256	0.12589	0.111237	0.103482	0.104972	0.159551	0.0636523	0.0895242	0.111902	0.111902	0.107108	0.0745601	0.0970667	0.10438	0.101297	0.110772	0.109724	0.0700433	0.107901	0.131954	0.0926024	0.164557	0.119712	0.135251	0.149393	0.0887082
2018-06-08 08:39:00	0.139709	0.123597	0.138506	0.0753197	0.104924	0.118955	0.0870275	0.114257	0.104613	0.114805	0.0786607	0.0800704	0.151877	0.0533308	0.122443	0.0886285	0.10989	0.110356	0.115834	0.0701751	0.0955174	0.0948433	0.0769453	0.1569	0.1299	0.113807	0.106574	0.107658	0.161366	0.0644106	0.0916225	0.113084	0.113084	0.108401	0.076736	0.100226	0.107903	0.103688	0.113555	0.113251	0.0719409	0.110452	0.134028	0.0949188	0.165065	0.121483	0.137839	0.153583	0.0911944
2018-06-08 08:42:00	0.143654	0.125829	0.141814	0.0771799	0.107654	0.121112	0.0888225	0.117437	0.107495	0.116459	0.08086	0.081155	0.156236	0.0548393	0.125834	0.0913331	0.115165	0.112973	0.118404	0.0724849	0.0984231	0.0966504	0.0808737	0.163221	0.133648	0.116042	0.109541	0.110946	0.163894	0.0655004	0.0938256	0.113713	0.113713	0.109402	0.0794363	0.103421	0.111619	0.106656	0.116093	0.116695	0.0737212	0.113334	0.137571	0.0979669	0.166885	0.123339	0.140511	0.157904	0.0941411
2018-06-08 08:45:00	0.146995	0.127854	0.145535	0.0797329	0.110309	0.123461	0.0906514	0.120661	0.111821	0.117674	0.0835053	0.082365	0.160657	0.0562122	0.129292	0.0936734	0.11998	0.116293	0.121335	0.0744068	0.10114	0.0980553	0.0845792	0.16959	0.137297	0.118086	0.112164	0.113854	0.130514	0.0676407	0.0964154	0.11341	0.11341	0.11075	0.0820537	0.106635	0.115018	0.109512	0.119307	0.120242	0.0753323	0.116097	0.141192	0.101009	0.169538	0.125957	0.143974	0.162171	0.0974121
2018-06-08 08:48:00	0.151171	0.130062	0.149099	0.0814482	0.112662	0.125619	0.0928654	0.123814	0.116384	0.1188	0.0857868	0.083268	0.165194	0.0573446	0.132679	0.0958976	0.124697	0.11995	0.124984	0.076376	0.103897	0.100487	0.0885921	0.174775	0.141584	0.121127	0.114903	0.11759	0.144446	0.069306	0.0992976	0.113067	0.113067	0.112703	0.085289	0.109953	0.119222	0.113015	0.122556	0.12396	0.0774929	0.119152	0.144755	0.104807	0.172194	0.128598	0.148286	0.166499	0.101471
2018-06-08 08:51:00	0.15472	0.132995	0.152514	0.0832412	0.114507	0.128348	0.0953327	0.12712	0.121418	0.119645	0.0881797	0.0843839	0.169675	0.0584158	0.13566	0.0979591	0.129297	0.123541	0.128238	0.0782254	0.106524	0.101572	0.0921891	0.179272	0.144932	0.123701	0.117486	0.120833	0.137911	0.0704359	0.103233	0.112488	0.112488	0.114459	0.0888094	0.113412	0.123027	0.116854	0.125865	0.127529	0.0793361	0.121403	0.148114	0.108678	0.175012	0.130668	0.152754	0.169775	0.10598
2018-06-08 08:54:00	0.159019	0.135682	0.156547	0.0847792	0.116119	0.130644	0.0969512	0.130032	0.125537	0.121017	0.0908078	0.0847164	0.174242	0.0592923	0.138635	0.100638	0.132927	0.127472	0.132989	0.0805344	0.109663	0.103952	0.0958264	0.185192	0.149388	0.126426	0.121103	0.124758	0.145792	0.0720867	0.10652	0.112848	0.112848	0.115795	0.091616	0.116963	0.126716	0.120757	0.129446	0.13097	0.0813381	0.124368	0.152442	0.111945	0.176239	0.13261	0.156567	0.173954	0.109604
2018-06-08 08:57:00	0.163993	0.138267	0.160766	0.0861514	0.117783	0.133042	0.0986934	0.133315	0.130277	0.121706	0.0931577	0.0855694	0.179286	0.059729	0.141802	0.103445	0.136418	0.131439	0.138915	0.0826277	0.113073	0.10618	0.0991484	0.191164	0.154245	0.12918	0.124788	0.127762	0.150823	0.0741439	0.108918	0.113347	0.113347	0.116898	0.0942388	0.120754	0.130709	0.12494	0.132401	0.134444	0.0834235	0.126855	0.156573	0.114919	0.176896	0.134557	0.160417	0.178841	0.113205
2018-06-08 09:00:00	0.168903	0.140759	0.165646	0.0887926	0.119141	0.136356	0.100171	0.13689	0.135849	0.122061	0.0966334	0.0860557	0.184687	0.0604313	0.145466	0.105918	0.140556	0.13504	0.146296	0.0853179	0.117126	0.107861	0.102822	0.19691	0.158932	0.131871	0.128447	0.131568	0.158703	0.0760642	0.110633	0.114105	0.114105	0.118775	0.0965974	0.124317	0.134704	0.129274	0.135854	0.138333	0.0856599	0.129498	0.160926	0.118654	0.178546	0.137408	0.164436	0.183564	0.117876
2018-06-08 09:03:00	0.174032	0.142915	0.170225	0.0905887	0.120966	0.139819	0.102246	0.140688	0.142028	0.122883	0.0999022	0.0869846	0.189584	0.0607229	0.149501	0.108673	0.145396	0.138425	0.152778	0.0877137	0.120141	0.109686	0.106268	0.201277	0.163186	0.134845	0.132137	0.134624	0.167923	0.0779885	0.112115	0.114889	0.114889	0.12085	0.0999669	0.127702	0.138337	0.133005	0.139958	0.141538	0.0879439	0.132251	0.165239	0.122744	0.182082	0.139937	0.168803	0.188427	0.12283
2018-06-08 09:06:00	0.178777	0.145239	0.174566	0.0934241	0.122878	0.143101	0.104145	0.14414	0.146956	0.123563	0.102971	0.0874483	0.194838	0.061795	0.152618	0.111398	0.148338	0.141215	0.157021	0.0891093	0.123035	0.11149	0.109297	0.206118	0.167585	0.13684	0.135733	0.137432	0.176587	0.0800926	0.11317	0.115205	0.115205	0.12157	0.103071	0.130655	0.14292	0.136747	0.143064	0.145264	0.0905516	0.134642	0.169059	0.126437	0.185611	0.141769	0.173378	0.19194	0.126551
2018-06-08 09:09:00	0.183463	0.146791	0.179301	0.0945474	0.124778	0.145992	0.105266	0.147553	0.152216	0.124596	0.106478	0.0881851	0.199203	0.0624947	0.155735	0.11362	0.151067	0.143702	0.162186	0.0915766	0.125326	0.113438	0.112278	0.209323	0.171672	0.138685	0.139091	0.140792	0.184982	0.0821626	0.115755	0.116605	0.116605	0.122965	0.106061	0.133357	0.147066	0.139826	0.146553	0.14805	0.0927208	0.13728	0.172422	0.130152	0.188584	0.144566	0.177438	0.195603	0.131126
2018-06-08 09:12:00	0.188181	0.148779	0.184224	0.0968723	0.126408	0.148584	0.106601	0.150754	0.157367	0.124616	0.110862	0.0886726	0.203282	0.0644345	0.15955	0.116401	0.154605	0.146698	0.166367	0.0933974	0.127796	0.115305	0.115023	0.211896	0.176239	0.141297	0.142694	0.143144	0.194318	0.08444	0.117136	0.118146	0.118146	0.124023	0.109107	0.136354	0.151769	0.143643	0.149914	0.15069	0.0945457	0.140117	0.175416	0.134566	0.192262	0.146523	0.182105	0.198428	0.13565
2018-06-08 09:15:00	0.192014	0.150649	0.187423	0.0992081	0.127162	0.151124	0.108669	0.154205	0.163375	0.125396	0.114849	0.0894338	0.207607	0.0661557	0.162888	0.119374	0.157137	0.148382	0.168362	0.0946771	0.130043	0.116534	0.117177	0.213228	0.179773	0.143233	0.146648	0.145535	0.173937	0.0866589	0.118768	0.119267	0.119267	0.124897	0.112116	0.138786	0.156059	0.146591	0.152695	0.154047	0.0963341	0.142484	0.178642	0.138401	0.195272	0.148483	0.185873	0.200504	0.140657
2018-06-08 09:18:00	0.195522	0.153225	0.190635	0.1012	0.127712	0.153358	0.10989	0.15727	0.167617	0.125955	0.118172	0.0902853	0.211862	0.0675091	0.166277	0.122235	0.158895	0.149573	0.170033	0.0958218	0.133174	0.11714	0.118515	0.215033	0.182367	0.14541	0.150791	0.148084	0.169112	0.0885293	0.12038	0.119738	0.119738	0.125472	0.114973	0.140597	0.160282	0.149357	0.154812	0.157198	0.098023	0.144638	0.182171	0.141829	0.198327	0.149631	0.189363	0.202547	0.145071
2018-06-08 09:21:00	0.199849	0.15581	0.194565	0.103147	0.128733	0.155499	0.11077	0.159376	0.171777	0.126604	0.121391	0.0908473	0.216245	0.0692004	0.169493	0.124702	0.160905	0.150476	0.170697	0.0977923	0.136126	0.11817	0.11977	0.217488	0.185783	0.147944	0.15403	0.150044	0.173046	0.0899386	0.121578	0.121366	0.121366	0.125158	0.118483	0.141877	0.163403	0.152315	0.15716	0.159732	0.0997379	0.147077	0.185447	0.144991	0.200855	0.15148	0.192772	0.205143	0.148519
2018-06-08 09:24:00	0.203801	0.158496	0.198276	0.105534	0.128721	0.158479	0.112717	0.161795	0.176773	0.126909	0.124968	0.0917619	0.220338	0.0711364	0.171594	0.127295	0.162452	0.151262	0.170611	0.0996006	0.13756	0.119909	0.120898	0.217858	0.187805	0.149942	0.156797	0.152041	0.178672	0.0917878	0.122341	0.122292	0.122292	0.129277	0.121609	0.143019	0.166632	0.155539	0.159229	0.161774	0.102065	0.149902	0.188623	0.148445	0.204534	0.152754	0.197039	0.206885	0.152522
2018-06-08 09:27:00	0.207552	0.160349	0.201654	0.107842	0.128674	0.161146	0.114569	0.163327	0.181359	0.127193	0.127897	0.0927795	0.223739	0.0725666	0.174076	0.129639	0.163404	0.151629	0.171794	0.101697	0.139902	0.120974	0.12137	0.217171	0.18954	0.151703	0.158963	0.153355	0.177192	0.0930873	0.123459	0.121524	0.121524	0.130219	0.125089	0.144684	0.169326	0.158085	0.160762	0.163819	0.103223	0.152267	0.191159	0.151775	0.208328	0.153154	0.200004	0.20893	0.15731
2018-06-08 09:30:00	0.211418	0.162285	0.205043	0.109301	0.128486	0.162825	0.116151	0.164185	0.185422	0.12739	0.130282	0.093591	0.226989	0.0745607	0.175492	0.131693	0.163734	0.151619	0.173703	0.103225	0.141212	0.122262	0.121834	0.216396	0.19193	0.153891	0.16122	0.154039	0.184802	0.0944327	0.123855	0.121663	0.121663	0.130767	0.12793	0.145944	0.171854	0.160419	0.162721	0.165229	0.104304	0.154366	0.193554	0.154295	0.211214	0.153858	0.20235	0.210992	0.161031
2018-06-08 09:33:00	0.214375	0.164174	0.20799	0.111407	0.128584	0.163809	0.117371	0.165077	0.189092	0.12823	0.132595	0.0944655	0.230166	0.0756519	0.177429	0.133151	0.163888	0.151231	0.175964	0.105461	0.142103	0.122765	0.121643	0.216516	0.193954	0.154445	0.163511	0.15483	0.192438	0.095574	0.124169	0.121786	0.121786	0.130657	0.13093	0.147394	0.174079	0.162102	0.163556	0.166917	0.105737	0.156005	0.195598	0.156643	0.212733	0.154287	0.204333	0.213123	0.164999
2018-06-08 09:36:00	0.21733	0.165455	0.211268	0.112769	0.128514	0.164644	0.118303	0.165541	0.191621	0.128304	0.135235	0.0953364	0.233117	0.0766245	0.178756	0.134718	0.164383	0.150744	0.179202	0.106864	0.1419	0.123368	0.121343	0.216945	0.196639	0.155326	0.16525	0.154861	0.200291	0.0966319	0.124425	0.121934	0.121934	0.129882	0.133473	0.148361	0.175655	0.163611	0.164491	0.168045	0.107499	0.15793	0.197441	0.157784	0.213475	0.154408	0.206344	0.215298	0.1685
2018-06-08 09:39:00	0.220595	0.166759	0.213789	0.114993	0.128183	0.165649	0.119482	0.166892	0.195275	0.127978	0.137925	0.0955991	0.236574	0.0782885	0.180083	0.136126	0.165391	0.150374	0.18039	0.108451	0.142507	0.124045	0.121007	0.216339	0.19858	0.156254	0.16675	0.154826	0.20876	0.0980696	0.124825	0.121016	0.121016	0.130273	0.136101	0.149053	0.176926	0.16554	0.165152	0.169395	0.108517	0.16006	0.198985	0.159508	0.215294	0.15525	0.209163	0.216486	0.17269
2018-06-08 09:42:00	0.22334	0.167849	0.215256	0.116904	0.127637	0.166201	0.120613	0.167378	0.197729	0.128787	0.140044	0.0963253	0.239467	0.0799388	0.180936	0.137245	0.166002	0.149592	0.182485	0.109765	0.14402	0.125105	0.120373	0.215459	0.199826	0.158465	0.167914	0.154812	0.217899	0.0990248	0.12482	0.119608	0.119608	0.130409	0.138612	0.149467	0.177784	0.166207	0.166345	0.170083	0.110035	0.161482	0.200202	0.161019	0.217052	0.155868	0.210693	0.217828	0.175597
2018-06-08 09:45:00	0.225542	0.169213	0.216388	0.117506	0.126888	0.167263	0.121567	0.166642	0.199997	0.129893	0.141164	0.0965841	0.241781	0.0815847	0.181875	0.137524	0.166587	0.147914	0.183686	0.111151	0.143938	0.126029	0.118983	0.213851	0.200597	0.16052	0.169132	0.154991	0.210487	0.0996158	0.124923	0.118179	0.118179	0.129803	0.141133	0.149444	0.178183	0.166992	0.166802	0.170793	0.111116	0.162668	0.201195	0.162257	0.218424	0.155232	0.212451	0.219183	0.178065
2018-06-08 09:48:00	0.227297	0.170116	0.217911	0.117976	0.126647	0.168234	0.12276	0.166144	0.201366	0.130587	0.142227	0.0966628	0.243255	0.0822205	0.18255	0.138764	0.167286	0.146103	0.186058	0.112157	0.144887	0.12729	0.117136	0.213111	0.20109	0.161059	0.169702	0.154759	0.21293	0.100502	0.124997	0.116898	0.116898	0.129384	0.142425	0.149561	0.17865	0.167929	0.167085	0.171449	0.112016	0.163745	0.202552	0.162301	0.216879	0.155037	0.213984	0.219876	0.179401
2018-06-08 09:51:00	0.228835	0.171269	0.219566	0.117701	0.126504	0.16973	0.124068	0.165989	0.202411	0.131138	0.143215	0.096873	0.24518	0.0837102	0.183201	0.139732	0.167909	0.144247	0.188344	0.112493	0.146616	0.128857	0.115519	0.213163	0.202358	0.160901	0.169381	0.154809	0.193171	0.101806	0.12459	0.116301	0.116301	0.129124	0.144154	0.150223	0.179108	0.168425	0.167136	0.172258	0.112594	0.164401	0.203996	0.162077	0.215701	0.154444	0.215729	0.220786	0.180794
2018-06-08 09:54:00	0.23042	0.172046	0.22082	0.118074	0.126226	0.171363	0.125873	0.165584	0.203812	0.131392	0.144566	0.0975026	0.246828	0.0854797	0.183885	0.140949	0.168965	0.143468	0.190366	0.112631	0.147361	0.13033	0.114031	0.212525	0.203144	0.162083	0.16942	0.155396	0.193992	0.10314	0.12495	0.114937	0.114937	0.129883	0.145977	0.150622	0.179457	0.169346	0.167605	0.172716	0.113612	0.165839	0.204967	0.162182	0.215186	0.154528	0.218092	0.222667	0.183256
2018-06-08 09:57:00	0.232244	0.173234	0.222014	0.118041	0.126221	0.173176	0.127607	0.166406	0.204033	0.132943	0.145266	0.0978891	0.248769	0.08712	0.184288	0.14222	0.169655	0.1428	0.191758	0.113041	0.148598	0.131834	0.112199	0.212721	0.203909	0.163051	0.170241	0.155646	0.194688	0.104155	0.125132	0.113653	0.113653	0.130149	0.147399	0.151577	0.179552	0.169462	0.168526	0.173519	0.113364	0.166815	0.20624	0.161966	0.215319	0.155454	0.219549	0.223726	0.185216
2018-06-08 10:00:00	0.234257	0.175066	0.223543	0.117939	0.126703	0.174475	0.129379	0.166783	0.204936	0.135295	0.145295	0.0983548	0.251204	0.0671793	0.184643	0.143293	0.169862	0.141915	0.193344	0.113555	0.149508	0.133599	0.111332	0.214111	0.204707	0.163972	0.170933	0.156645	0.195483	0.105149	0.12607	0.113839	0.113839	0.12998	0.149072	0.152543	0.180515	0.169467	0.168748	0.17407	0.114309	0.167827	0.207648	0.161088	0.21488	0.155623	0.220761	0.22582	0.186586
2018-06-08 10:03:00	0.236736	0.177504	0.225789	0.118463	0.127749	0.176669	0.131053	0.167385	0.207403	0.137429	0.145602	0.132099	0.254114	0.0703714	0.186336	0.144303	0.170926	0.141334	0.195243	0.114304	0.151031	0.135979	0.110531	0.214383	0.205676	0.164611	0.172161	0.157065	0.19775	0.106225	0.126371	0.113997	0.113997	0.130292	0.150287	0.153333	0.18133	0.169326	0.169537	0.174751	0.114322	0.168672	0.208939	0.160801	0.216627	0.156139	0.222417	0.227401	0.188217
2018-06-08 10:06:00	0.23882	0.1792	0.226642	0.119671	0.128364	0.178836	0.13249	0.168053	0.210009	0.139698	0.146211	0.133604	0.255867	0.0735836	0.187744	0.145563	0.172259	0.140749	0.196291	0.114883	0.152025	0.138351	0.109429	0.214224	0.206428	0.166012	0.172975	0.157453	0.200758	0.107194	0.1261	0.113801	0.113801	0.13056	0.151526	0.153936	0.181506	0.17006	0.170749	0.175452	0.114854	0.169857	0.210524	0.160936	0.219051	0.157329	0.224074	0.229973	0.189984
2018-06-08 10:09:00	0.240532	0.181493	0.226886	0.119815	0.129046	0.180804	0.1334	0.168473	0.213169	0.141555	0.146866	0.134526	0.257476	0.0777053	0.189151	0.146321	0.173521	0.139631	0.197588	0.115995	0.152439	0.140003	0.108428	0.212927	0.206696	0.167079	0.174307	0.157834	0.2047	0.107985	0.126522	0.112712	0.112712	0.130264	0.153251	0.15423	0.182315	0.169752	0.171556	0.176234	0.115699	0.171172	0.211652	0.161083	0.221631	0.158708	0.225827	0.231481	0.191662
2018-06-08 10:12:00	0.242253	0.183856	0.227606	0.121291	0.129853	0.182424	0.134889	0.169765	0.214519	0.144387	0.146281	0.136276	0.259133	0.0811612	0.19016	0.146967	0.174281	0.138528	0.197994	0.117022	0.153055	0.14131	0.107537	0.212141	0.206889	0.168367	0.17521	0.157618	0.187541	0.109041	0.127461	0.112375	0.112375	0.13013	0.15438	0.15452	0.182768	0.16954	0.172578	0.177371	0.11644	0.172144	0.211864	0.161265	0.2243	0.160073	0.228071	0.232687	0.19302
2018-06-08 10:15:00	0.243608	0.186051	0.228232	0.122564	0.129922	0.184092	0.137134	0.170277	0.216518	0.146632	0.145728	0.137636	0.261056	0.0847217	0.190984	0.147874	0.174912	0.136973	0.198743	0.116901	0.153174	0.142507	0.106639	0.210842	0.207182	0.169489	0.175573	0.15763	0.170678	0.109571	0.128066	0.112043	0.112043	0.129452	0.155507	0.154555	0.182589	0.168911	0.173524	0.177671	0.117878	0.17299	0.212153	0.161358	0.226534	0.161038	0.229949	0.234381	0.194887
2018-06-08 10:18:00	0.244574	0.18803	0.228953	0.124451	0.129892	0.185239	0.139493	0.171463	0.217584	0.147626	0.1451	0.139184	0.263119	0.0883995	0.191534	0.148767	0.175706	0.135152	0.198124	0.116945	0.152614	0.143112	0.105531	0.208504	0.207269	0.169902	0.176138	0.157077	0.224452	0.110265	0.128955	0.111348	0.111348	0.129085	0.157096	0.154106	0.18301	0.168279	0.174123	0.177884	0.117943	0.172742	0.212175	0.161541	0.228782	0.161253	0.23151	0.235704	0.196683
2018-06-08 10:21:00	0.24573	0.189949	0.229026	0.126251	0.130825	0.186836	0.140833	0.172505	0.216669	0.149236	0.143995	0.14054	0.265019	0.0927958	0.192591	0.149553	0.175621	0.132645	0.198504	0.117645	0.153264	0.14341	0.104795	0.208752	0.207478	0.170734	0.175978	0.156948	0.226102	0.110657	0.129815	0.111303	0.111303	0.12863	0.158516	0.153504	0.18301	0.168262	0.174914	0.177917	0.118275	0.173315	0.211608	0.160975	0.22914	0.162058	0.232577	0.236506	0.19804
2018-06-08 10:24:00	0.247016	0.192055	0.228896	0.127687	0.131573	0.18813	0.142332	0.173577	0.215177	0.151666	0.1425	0.141671	0.266578	0.0967222	0.193161	0.150352	0.175938	0.131521	0.200631	0.117765	0.152715	0.144012	0.103978	0.209658	0.207447	0.170869	0.176583	0.157911	0.227396	0.111137	0.131258	0.112302	0.112302	0.1284	0.159283	0.154061	0.182895	0.16814	0.17511	0.178582	0.119333	0.174226	0.212515	0.160946	0.229069	0.162834	0.233405	0.237907	0.198572
2018-06-08 10:27:00	0.248233	0.194731	0.229196	0.128418	0.132454	0.189816	0.143878	0.174122	0.213482	0.154132	0.140893	0.142641	0.268907	0.0996969	0.193647	0.151293	0.177068	0.130466	0.202826	0.118351	0.15308	0.144982	0.103317	0.211296	0.208371	0.170972	0.177136	0.158976	0.17607	0.111391	0.132262	0.113933	0.113933	0.128192	0.159755	0.154358	0.182082	0.168713	0.1748	0.178859	0.120004	0.174606	0.213898	0.160852	0.229149	0.163287	0.234338	0.238986	0.198505
2018-06-08 10:30:00	0.249347	0.197797	0.229921	0.130871	0.133496	0.190764	0.14578	0.174973	0.212466	0.155855	0.139388	0.143319	0.270257	0.103393	0.194263	0.15177	0.178816	0.129147	0.202542	0.119238	0.152967	0.145915	0.102931	0.211768	0.208837	0.171594	0.17754	0.159505	0.181708	0.111729	0.133186	0.115681	0.115681	0.128703	0.160968	0.154386	0.180662	0.169142	0.174439	0.179246	0.12076	0.174749	0.21423	0.161368	0.230203	0.164394	0.235473	0.240597	0.197894
2018-06-08 10:33:00	0.250947	0.200373	0.229853	0.132423	0.134749	0.19197	0.147462	0.175808	0.211051	0.15846	0.138068	0.109001	0.27205	0.106765	0.195709	0.152085	0.179919	0.12834	0.202535	0.119725	0.15298	0.146794	0.102322	0.213389	0.209616	0.172608	0.176812	0.160663	0.186148	0.112128	0.134581	0.117106	0.117106	0.128686	0.160533	0.154859	0.180011	0.170057	0.174154	0.180009	0.122058	0.175075	0.214766	0.161541	0.230815	0.164894	0.23722	0.242169	0.197126
2018-06-08 10:36:00	0.252468	0.202196	0.229466	0.132738	0.136546	0.192951	0.148991	0.177205	0.208929	0.161485	0.136683	0.111047	0.273866	0.109374	0.196265	0.152388	0.181255	0.128491	0.205085	0.119005	0.152287	0.147742	0.102586	0.215554	0.210901	0.17276	0.177444	0.16202	0.190153	0.113286	0.136487	0.118547	0.118547	0.129029	0.160052	0.155545	0.180606	0.170883	0.17463	0.18117	0.122745	0.175782	0.216212	0.16143	0.230605	0.166707	0.239154	0.244155	0.195282
2018-06-08 10:39:00	0.254444	0.205033	0.229823	0.133907	0.1388	0.194387	0.150763	0.179316	0.207641	0.165043	0.13584	0.11291	0.27658	0.111885	0.198305	0.153106	0.183244	0.129304	0.208007	0.119511	0.1523	0.148113	0.104039	0.218791	0.212588	0.173407	0.178283	0.163964	0.193272	0.113997	0.138879	0.120565	0.120565	0.129266	0.159948	0.15663	0.180037	0.17179	0.175478	0.182378	0.124428	0.176819	0.218543	0.162067	0.230313	0.168028	0.240694	0.247182	0.19409
2018-06-08 10:42:00	0.256783	0.207977	0.230849	0.134873	0.14097	0.196213	0.151607	0.181313	0.207039	0.167966	0.135568	0.11443	0.279635	0.113684	0.199929	0.154604	0.184813	0.130051	0.209411	0.120341	0.152686	0.149065	0.106111	0.221369	0.214885	0.173432	0.179587	0.165303	0.18569	0.115051	0.140721	0.12174	0.12174	0.129693	0.160001	0.158158	0.180315	0.173411	0.176763	0.183546	0.125937	0.178057	0.220756	0.162321	0.230432	0.168914	0.242848	0.250321	0.192659
2018-06-08 10:45:00	0.259023	0.210823	0.232811	0.136666	0.142981	0.198409	0.152351	0.183871	0.206644	0.170115	0.135348	0.11593	0.282685	0.115024	0.203089	0.156038	0.186997	0.131442	0.208587	0.120565	0.153176	0.150858	0.108332	0.22616	0.21681	0.173967	0.181263	0.166913	0.188539	0.115991	0.142743	0.123139	0.123139	0.130117	0.160812	0.159605	0.180821	0.175203	0.177859	0.185021	0.126801	0.179575	0.223437	0.163747	0.230764	0.170495	0.24542	0.253255	0.190794
2018-06-08 10:48:00	0.261053	0.213647	0.234374	0.138778	0.14524	0.200742	0.153498	0.186848	0.204691	0.172431	0.134998	0.1174	0.28598	0.116046	0.205711	0.157059	0.189049	0.13315	0.208464	0.122318	0.154095	0.151706	0.110549	0.230384	0.218359	0.1756	0.182815	0.168425	0.193877	0.116471	0.144839	0.124266	0.124266	0.130093	0.161376	0.161552	0.18141	0.177827	0.179016	0.186771	0.127812	0.181013	0.226085	0.16547	0.230301	0.171517	0.247957	0.257058	0.189228
2018-06-08 10:51:00	0.263514	0.216989	0.236286	0.141413	0.147507	0.202449	0.155148	0.189648	0.204077	0.175927	0.1345	0.119361	0.289755	0.116982	0.208561	0.158248	0.192211	0.135368	0.209192	0.123699	0.15441	0.152694	0.112216	0.234189	0.220579	0.176946	0.185363	0.170775	0.199487	0.117157	0.147179	0.124942	0.124942	0.130935	0.162881	0.163046	0.181499	0.18029	0.180692	0.188482	0.128556	0.182012	0.229111	0.167231	0.229728	0.172934	0.250837	0.260646	0.187789
2018-06-08 10:54:00	0.265817	0.219647	0.239651	0.14398	0.149558	0.204125	0.156148	0.192567	0.203827	0.178579	0.134927	0.121045	0.293092	0.117331	0.210886	0.159044	0.194506	0.137762	0.209629	0.124829	0.155153	0.153612	0.114205	0.2375	0.222173	0.177879	0.187417	0.172643	0.204664	0.118133	0.150116	0.126487	0.126487	0.131925	0.164606	0.165222	0.182785	0.182674	0.182335	0.190679	0.12972	0.18365	0.232316	0.169395	0.228894	0.173775	0.254187	0.264333	0.18676
2018-06-08 10:57:00	0.267682	0.22248	0.241467	0.146701	0.151621	0.206985	0.157417	0.195695	0.204125	0.181385	0.135496	0.122927	0.296657	0.1171	0.213294	0.160105	0.197271	0.14054	0.208682	0.126124	0.157147	0.154392	0.115964	0.240558	0.224476	0.179451	0.190358	0.175539	0.210183	0.119442	0.152475	0.127783	0.127783	0.133663	0.165373	0.167386	0.185297	0.18537	0.184448	0.19301	0.130946	0.185156	0.23609	0.172521	0.228788	0.175466	0.257671	0.267381	0.185932
2018-06-08 11:00:00	0.269796	0.225042	0.243657	0.149795	0.153207	0.209802	0.158599	0.197946	0.204533	0.184392	0.136412	0.124335	0.30092	0.116534	0.215757	0.161413	0.199822	0.14306	0.207954	0.127217	0.158977	0.156152	0.117387	0.244118	0.226917	0.181113	0.194399	0.17828	0.216005	0.121059	0.154769	0.128434	0.128434	0.135674	0.166663	0.169715	0.187272	0.188014	0.186806	0.19523	0.132696	0.187173	0.239399	0.175332	0.228361	0.176924	0.261945	0.27057	0.185738
2018-06-08 11:03:00	0.272242	0.227518	0.244801	0.151992	0.154599	0.212059	0.159762	0.200938	0.205266	0.186163	0.136331	0.125763	0.30461	0.115314	0.217825	0.162422	0.202037	0.145621	0.206381	0.128543	0.161022	0.15754	0.11863	0.247377	0.229127	0.183165	0.198069	0.180429	0.2215	0.122331	0.157674	0.128971	0.128971	0.137167	0.168808	0.171316	0.189538	0.191403	0.188808	0.198135	0.13381	0.189079	0.242729	0.177635	0.227311	0.178544	0.265441	0.273921	0.185392
2018-06-08 11:06:00	0.274948	0.230653	0.246831	0.155481	0.156439	0.214393	0.160606	0.202998	0.205423	0.188579	0.136389	0.127934	0.308079	0.114191	0.219763	0.163534	0.203711	0.148422	0.204936	0.128975	0.161388	0.158907	0.11975	0.250863	0.230762	0.18447	0.20207	0.182509	0.225831	0.123841	0.15967	0.129597	0.129597	0.138904	0.170707	0.173163	0.190823	0.1945	0.19131	0.200671	0.135848	0.190486	0.246422	0.180803	0.226768	0.179518	0.269423	0.277132	0.185156
2018-06-08 11:09:00	0.278031	0.232923	0.248937	0.158088	0.157576	0.216875	0.161441	0.20514	0.206393	0.190567	0.136098	0.129484	0.311559	0.112921	0.222154	0.16445	0.20597	0.151489	0.203753	0.129673	0.161324	0.160268	0.120401	0.254049	0.233041	0.185414	0.205499	0.184302	0.232101	0.124204	0.161922	0.130909	0.130909	0.140165	0.172109	0.175517	0.192056	0.197482	0.193407	0.202929	0.138288	0.192174	0.250908	0.183485	0.226121	0.181284	0.272328	0.279852	0.185802
2018-06-08 11:12:00	0.280091	0.235236	0.25121	0.161731	0.158701	0.219001	0.162586	0.206708	0.208635	0.192097	0.135321	0.131271	0.314521	0.111413	0.223583	0.166488	0.207921	0.155043	0.202086	0.130632	0.162765	0.161765	0.121271	0.257727	0.235374	0.187186	0.21006	0.18613	0.223835	0.125474	0.164247	0.131327	0.131327	0.141599	0.174062	0.178003	0.194969	0.200147	0.195514	0.204931	0.139201	0.193994	0.254416	0.186547	0.225462	0.182227	0.275213	0.282562	0.186548
2018-06-08 11:15:00	0.282471	0.238064	0.253864	0.165402	0.159619	0.220517	0.163905	0.208343	0.210297	0.19303	0.134865	0.133524	0.31784	0.109931	0.225214	0.167871	0.209395	0.157984	0.200862	0.132038	0.163324	0.163731	0.121404	0.260596	0.237888	0.189139	0.214205	0.187937	0.233849	0.127243	0.166134	0.131509	0.131509	0.142917	0.176419	0.180465	0.197633	0.202862	0.197372	0.206571	0.140062	0.196514	0.257948	0.189803	0.224984	0.183203	0.277858	0.285168	0.188051
2018-06-08 11:18:00	0.2843	0.240128	0.256861	0.168996	0.160387	0.221332	0.166047	0.210096	0.212353	0.194279	0.134042	0.135322	0.321024	0.108401	0.226251	0.168987	0.210834	0.160797	0.198522	0.133271	0.163808	0.165434	0.121587	0.263475	0.240838	0.191239	0.21867	0.18917	0.244504	0.128349	0.16852	0.13245	0.13245	0.144326	0.179203	0.182575	0.200572	0.20477	0.199933	0.208688	0.141067	0.198766	0.261115	0.193459	0.224493	0.184159	0.280287	0.287462	0.189545
2018-06-08 11:21:00	0.285933	0.242605	0.25893	0.172588	0.161222	0.222288	0.167151	0.212679	0.213405	0.194628	0.133721	0.137434	0.324297	0.107435	0.227167	0.16982	0.211463	0.164237	0.196178	0.134566	0.164304	0.167237	0.121903	0.266235	0.24426	0.192486	0.222792	0.190684	0.255532	0.129673	0.170952	0.132993	0.132993	0.14415	0.181905	0.18468	0.203403	0.206804	0.202338	0.210973	0.142053	0.200125	0.264213	0.19726	0.222872	0.185282	0.283077	0.289427	0.190789
2018-06-08 11:24:00	0.287059	0.245211	0.260138	0.175831	0.16221	0.223396	0.167882	0.21547	0.214979	0.195583	0.133539	0.13933	0.327485	0.106169	0.228323	0.170865	0.212286	0.16737	0.19323	0.13531	0.165894	0.168309	0.12324	0.268662	0.247031	0.194612	0.227451	0.192081	0.267209	0.131072	0.172808	0.133434	0.133434	0.144515	0.184596	0.186852	0.206	0.208963	0.204102	0.212725	0.14275	0.202716	0.267461	0.201082	0.221597	0.18578	0.28592	0.290887	0.192559
2018-06-08 11:27:00	0.288475	0.247204	0.260707	0.179125	0.162696	0.224914	0.169362	0.217216	0.216632	0.196476	0.132244	0.141352	0.330731	0.105169	0.228899	0.171798	0.212508	0.170581	0.189655	0.1365	0.167599	0.168868	0.124336	0.26985	0.249634	0.19645	0.231712	0.193212	0.279122	0.132367	0.175312	0.133575	0.133575	0.14495	0.187468	0.188882	0.207803	0.210627	0.205797	0.21401	0.142741	0.204034	0.270589	0.204621	0.220743	0.186997	0.288441	0.29181	0.19317
2018-06-08 11:30:00	0.28969	0.249919	0.262524	0.181263	0.162983	0.226106	0.170566	0.219269	0.218442	0.198141	0.131231	0.143594	0.333717	0.103918	0.229341	0.17287	0.212796	0.172872	0.186539	0.137612	0.168645	0.169974	0.125149	0.272569	0.252429	0.198493	0.235702	0.194629	0.259193	0.133264	0.177535	0.133439	0.133439	0.14514	0.191212	0.190875	0.210601	0.212229	0.207001	0.215524	0.143564	0.205807	0.27327	0.208146	0.219674	0.445254	0.290899	0.292223	0.194286
2018-06-08 11:33:00	0.289514	0.25219	0.265396	0.182875	0.163097	0.226746	0.17068	0.220954	0.220446	0.199467	0.130194	0.144667	0.336718	0.103111	0.229976	0.173463	0.212146	0.175665	0.182551	0.137745	0.169695	0.170994	0.12484	0.274708	0.254765	0.199565	0.239056	0.195404	0.263103	0.133027	0.17933	0.132969	0.132969	0.144959	0.193069	0.19251	0.213447	0.213561	0.207679	0.216082	0.143817	0.207712	0.276177	0.21157	0.218843	0.376303	0.29237	0.292679	0.196047
2018-06-08 11:36:00	0.290301	0.253962	0.267359	0.184647	0.163175	0.226916	0.170583	0.222292	0.222918	0.20074	0.129772	0.146137	0.339511	0.102081	0.230334	0.173949	0.212028	0.177689	0.178057	0.13789	0.169644	0.172293	0.12559	0.276009	0.257912	0.201692	0.241177	0.19553	0.228692	0.133086	0.181042	0.132456	0.132456	0.145283	0.1952	0.193977	0.216658	0.215154	0.208864	0.21682	0.143573	0.209695	0.278995	0.215144	0.218234	0.312921	0.293887	0.292642	0.196049
2018-06-08 11:39:00	0.291056	0.255327	0.269249	0.185874	0.162903	0.227152	0.169671	0.223568	0.2252	0.202157	0.129132	0.147466	0.342225	0.102136	0.230474	0.175204	0.211428	0.178925	0.172229	0.138545	0.169449	0.173261	0.126163	0.277133	0.261196	0.20394	0.242934	0.196058	0.226839	0.133419	0.182239	0.132109	0.132109	0.145388	0.196589	0.195844	0.218529	0.215786	0.210066	0.217207	0.143986	0.21154	0.281779	0.218045	0.217701	0.254794	0.295797	0.292261	0.19659
2018-06-08 11:42:00	0.292022	0.257218	0.271438	0.187744	0.162581	0.227336	0.169662	0.224182	0.226831	0.203608	0.128696	0.148719	0.3444	0.10052	0.230328	0.176426	0.210528	0.179948	0.165665	0.139027	0.168571	0.174339	0.126824	0.277787	0.264177	0.205559	0.244631	0.196363	0.22481	0.133713	0.182532	0.131968	0.131968	0.145851	0.198536	0.197675	0.22002	0.216186	0.211188	0.21737	0.143946	0.213135	0.284868	0.22131	0.216507	0.202074	0.296883	0.292185	0.197234
2018-06-08 11:45:00	0.292211	0.25873	0.273377	0.18906	0.162209	0.227735	0.169732	0.225677	0.228315	0.204613	0.128282	0.150063	0.347211	0.0999538	0.230064	0.177492	0.210286	0.18086	0.157707	0.140186	0.16786	0.175493	0.127563	0.278759	0.266529	0.206499	0.245116	0.196513	0.22249	0.133803	0.183046	0.131667	0.131667	0.146103	0.20049	0.19954	0.221662	0.217005	0.211755	0.218032	0.144029	0.214691	0.287548	0.224188	0.216329	0.154937	0.29797	0.291391	0.199091
2018-06-08 11:48:00	0.292013	0.259765	0.275132	0.190958	0.16175	0.228203	0.168572	0.226507	0.23016	0.205524	0.127967	0.151266	0.349571	0.0992462	0.230139	0.177788	0.210205	0.18125	0.149448	0.140191	0.167216	0.176263	0.128461	0.279477	0.268496	0.206808	0.244969	0.196211	0.22093	0.134754	0.183069	0.130401	0.130401	0.145062	0.201757	0.201751	0.222293	0.216915	0.212284	0.218194	0.143878	0.21658	0.289314	0.226128	0.216304	0.204747	0.298675	0.29044	0.200261
2018-06-08 11:51:00	0.292509	0.260598	0.27752	0.192141	0.161341	0.228159	0.167503	0.226305	0.231806	0.20677	0.127627	0.152297	0.351614	0.0988971	0.230535	0.178228	0.209994	0.182018	0.141175	0.140465	0.166601	0.17779	0.129415	0.27998	0.270587	0.208052	0.243909	0.196649	0.219577	0.135184	0.182849	0.128932	0.128932	0.145868	0.20352	0.203565	0.223721	0.217828	0.212676	0.21835	0.144038	0.218385	0.290818	0.228327	0.216904	0.205206	0.299463	0.289886	0.202039
2018-06-08 11:54:00	0.292305	0.261177	0.279875	0.192873	0.160599	0.228475	0.167053	0.22644	0.232725	0.20793	0.127165	0.153653	0.353361	0.0991593	0.230812	0.178185	0.209988	0.18261	0.1321	0.140483	0.165434	0.178149	0.129783	0.280009	0.272604	0.208918	0.242249	0.197137	0.219333	0.13514	0.183571	0.127279	0.127279	0.146326	0.206303	0.205557	0.224651	0.218386	0.213388	0.217709	0.143867	0.219093	0.292022	0.230155	0.217578	0.204986	0.300365	0.288547	0.203472
2018-06-08 11:57:00	0.292036	0.262006	0.28176	0.192943	0.159449	0.228228	0.166284	0.225764	0.233779	0.20836	0.127294	0.154681	0.355058	0.0997051	0.230706	0.178404	0.209349	0.18349	0.122727	0.139956	0.165451	0.179141	0.130282	0.280095	0.274911	0.210228	0.241019	0.197824	0.210038	0.135342	0.184366	0.126065	0.126065	0.146583	0.208673	0.207667	0.22619	0.218962	0.21426	0.217101	0.143361	0.220479	0.292988	0.23218	0.217448	0.205585	0.301859	0.287412	0.205149
2018-06-08 12:00:00	0.291958	0.262438	0.284145	0.193309	0.15828	0.227837	0.165538	0.225662	0.235357	0.208379	0.126644	0.155608	0.356953	0.100271	0.230422	0.178907	0.20865	0.184548	0.154311	0.139276	0.165007	0.179474	0.130586	0.279651	0.277152	0.211585	0.239344	0.197878	0.20895	0.135108	0.185012	0.123948	0.123948	0.147626	0.210686	0.209237	0.227591	0.219876	0.214131	0.216211	0.143075	0.221735	0.293627	0.233597	0.216895	0.205499	0.302643	0.286108	0.207273
2018-06-08 12:03:00	0.291622	0.262295	0.285885	0.193697	0.156752	0.227863	0.165037	0.225062	0.236439	0.208752	0.126089	0.156733	0.359443	0.101777	0.230195	0.17938	0.20833	0.185631	0.154335	0.139254	0.165477	0.179524	0.130804	0.279492	0.279042	0.21327	0.236882	0.198217	0.211032	0.135108	0.184768	0.122276	0.122276	0.149363	0.212981	0.210785	0.228152	0.220736	0.214546	0.216195	0.142437	0.222849	0.293525	0.235414	0.216482	0.206403	0.303165	0.285359	0.209678
2018-06-08 12:06:00	0.291216	0.262332	0.287852	0.193609	0.155431	0.227859	0.164259	0.224563	0.238325	0.209428	0.125303	0.157948	0.360997	0.102905	0.230248	0.179824	0.208401	0.186354	0.154546	0.138645	0.164842	0.179941	0.130951	0.278698	0.280631	0.214934	0.234568	0.198043	0.213266	0.135142	0.184794	0.119547	0.119547	0.151428	0.215068	0.212532	0.228743	0.22056	0.214711	0.215514	0.14191	0.223583	0.293574	0.23722	0.216483	0.205912	0.303019	0.284177	0.211881
2018-06-08 12:09:00	0.291257	0.262713	0.288087	0.193822	0.154427	0.228587	0.163823	0.223898	0.239348	0.209827	0.124468	0.158381	0.363571	0.104347	0.229896	0.180104	0.207609	0.18776	0.154873	0.138262	0.165006	0.18035	0.13144	0.278977	0.282647	0.215881	0.23125	0.198108	0.215564	0.13513	0.184351	0.117409	0.117409	0.153175	0.217042	0.213866	0.22993	0.221338	0.214293	0.21574	0.141351	0.22405	0.291844	0.238733	0.216733	0.20511	0.302858	0.283077	0.213331
2018-06-08 12:12:00	0.291672	0.262059	0.288152	0.193194	0.153513	0.22883	0.163712	0.223102	0.2409	0.210576	0.123431	0.158988	0.365584	0.105932	0.228949	0.17979	0.207411	0.188104	0.15571	0.138524	0.163784	0.182141	0.131793	0.279419	0.283871	0.215953	0.228607	0.198864	0.218361	0.135049	0.184855	0.114863	0.114863	0.155471	0.218288	0.215056	0.230583	0.221146	0.214238	0.215542	0.140496	0.224457	0.290468	0.239997	0.216458	0.206131	0.302953	0.282704	0.215718
2018-06-08 12:15:00	0.291706	0.26114	0.288805	0.192965	0.15295	0.22912	0.163824	0.222423	0.241788	0.211305	0.122995	0.159502	0.366823	0.107577	0.228117	0.1801	0.208444	0.189472	0.156399	0.138086	0.162335	0.183096	0.132101	0.279552	0.285609	0.216666	0.226902	0.199123	0.221453	0.135109	0.184121	0.152065	0.114049	0.157041	0.218666	0.21631	0.231479	0.22101	0.213748	0.21515	0.139784	0.224038	0.288712	0.241171	0.216801	0.206411	0.303261	0.282539	0.217809
2018-06-08 12:18:00	0.291652	0.260346	0.28842	0.19294	0.152205	0.229151	0.164635	0.22218	0.2426	0.212674	0.1227	0.159638	0.367904	0.109427	0.227405	0.180822	0.209347	0.190339	0.157492	0.137518	0.160915	0.183126	0.131909	0.278902	0.287002	0.218187	0.225247	0.199062	0.225118	0.134857	0.18389	0.152542	0.114407	0.158982	0.219395	0.217138	0.232226	0.220294	0.213217	0.215093	0.13921	0.223708	0.286993	0.241726	0.217266	0.207048	0.303066	0.281298	0.220785
2018-06-08 12:21:00	0.291161	0.260506	0.286438	0.192862	0.151169	0.229394	0.165491	0.222211	0.244328	0.213713	0.1221	0.159871	0.369044	0.110851	0.227245	0.182195	0.209544	0.190838	0.158191	0.136417	0.160363	0.183357	0.13184	0.27827	0.287669	0.219222	0.224606	0.199231	0.266783	0.134541	0.184435	0.153188	0.114891	0.161571	0.219754	0.217598	0.233517	0.220119	0.212733	0.215323	0.138655	0.223665	0.285564	0.242307	0.218022	0.206358	0.303144	0.280467	0.224085
2018-06-08 12:24:00	0.290809	0.260317	0.285915	0.192337	0.150685	0.229411	0.165638	0.222621	0.245671	0.214972	0.121464	0.159486	0.370746	0.112587	0.227099	0.183217	0.210879	0.190816	0.158464	0.135844	0.161116	0.18404	0.131929	0.278724	0.288718	0.221036	0.223701	0.199528	0.269524	0.133614	0.184729	0.153842	0.115381	0.162704	0.219659	0.217252	0.23438	0.219984	0.212522	0.215751	0.138292	0.223258	0.284599	0.24269	0.21878	0.205357	0.303172	0.280357	0.226945
2018-06-08 12:27:00	0.290578	0.260663	0.283948	0.191767	0.149949	0.230166	0.166499	0.223068	0.246219	0.215795	0.121148	0.158826	0.372557	0.114141	0.226552	0.184889	0.211269	0.191195	0.158218	0.13461	0.16058	0.184286	0.132028	0.279821	0.289076	0.221955	0.222891	0.199541	0.271914	0.132951	0.185011	0.154402	0.115802	0.164248	0.218877	0.216563	0.235042	0.219503	0.211896	0.215948	0.13807	0.223452	0.283722	0.242257	0.220372	0.205418	0.303534	0.278987	0.230063
2018-06-08 12:30:00	0.290118	0.260458	0.28268	0.19199	0.149714	0.231914	0.16769	0.223763	0.246892	0.216894	0.120341	0.158177	0.374184	0.115501	0.226424	0.186275	0.212621	0.19055	0.15859	0.134244	0.16089	0.185493	0.131978	0.281018	0.289843	0.223029	0.22285	0.199524	0.27412	0.132786	0.185801	0.154701	0.116026	0.166084	0.218443	0.215692	0.235414	0.218989	0.211436	0.216737	0.13756	0.223418	0.283034	0.241819	0.222846	0.205164	0.303366	0.278474	0.233001
2018-06-08 12:33:00	0.290619	0.260757	0.28079	0.191614	0.14943	0.232692	0.169229	0.224284	0.247168	0.217746	0.119677	0.157354	0.375786	0.116997	0.225693	0.188082	0.213122	0.189966	0.157818	0.133385	0.160569	0.18657	0.131891	0.280923	0.290134	0.223797	0.221977	0.199603	0.208177	0.132278	0.186174	0.155048	0.116286	0.167572	0.217771	0.214686	0.235662	0.218688	0.21111	0.217322	0.137191	0.223126	0.282639	0.241463	0.225033	0.205084	0.303111	0.27803	0.236322
2018-06-08 12:36:00	0.289925	0.26123	0.27874	0.192904	0.149517	0.233586	0.170866	0.224862	0.247344	0.218074	0.118941	0.156519	0.376761	0.11819	0.225595	0.18916	0.213637	0.189004	0.157626	0.13348	0.159914	0.187547	0.132163	0.28159	0.29102	0.224464	0.221851	0.199937	0.215761	0.131975	0.186745	0.155561	0.116671	0.169054	0.217441	0.214329	0.235422	0.218377	0.210438	0.218308	0.136927	0.222976	0.282553	0.240635	0.227595	0.203816	0.302781	0.277727	0.239394
2018-06-08 12:39:00	0.289457	0.261921	0.276183	0.192971	0.149922	0.234647	0.172385	0.225505	0.246724	0.21823	0.118419	0.155137	0.377092	0.11912	0.224771	0.190291	0.214157	0.187564	0.157609	0.132536	0.157848	0.188135	0.132846	0.280954	0.292135	0.225178	0.221278	0.200225	0.223582	0.131354	0.18765	0.155702	0.116776	0.169943	0.216269	0.213377	0.234262	0.218313	0.209483	0.219483	0.137808	0.223161	0.28177	0.238759	0.230711	0.20291	0.302466	0.277416	0.241959
2018-06-08 12:42:00	0.288407	0.262864	0.273523	0.193378	0.150069	0.234709	0.173685	0.226152	0.24735	0.218384	0.118702	0.153586	0.377505	0.120201	0.224438	0.191079	0.214557	0.187091	0.156936	0.132232	0.156197	0.188282	0.133797	0.281203	0.2935	0.225282	0.221239	0.200212	0.230458	0.130777	0.189009	0.156065	0.117049	0.171298	0.2153	0.212704	0.233028	0.218713	0.208714	0.220733	0.138309	0.223966	0.281284	0.235888	0.234052	0.204398	0.302486	0.277222	0.244926
2018-06-08 12:45:00	0.288574	0.263993	0.269994	0.193536	0.150184	0.234848	0.17568	0.226542	0.247031	0.218873	0.118997	0.152563	0.378452	0.12108	0.224266	0.193103	0.215768	0.186222	0.156647	0.132153	0.154968	0.188747	0.135223	0.28165	0.293957	0.227155	0.220807	0.199919	0.283335	0.130247	0.189486	0.156805	0.117603	0.172432	0.215017	0.212273	0.23126	0.218172	0.208113	0.221306	0.138968	0.22397	0.281115	0.234004	0.237536	0.206173	0.301997	0.276757	0.247555
2018-06-08 12:48:00	0.288084	0.264883	0.26706	0.194193	0.15006	0.234904	0.177128	0.22635	0.246931	0.220239	0.119159	0.151662	0.379103	0.122032	0.224426	0.193954	0.217244	0.185043	0.155797	0.132304	0.153514	0.189005	0.13643	0.282005	0.294765	0.228842	0.221219	0.200154	0.285871	0.129162	0.191135	0.157579	0.118184	0.172636	0.214946	0.211734	0.228678	0.217923	0.207148	0.222588	0.139578	0.224103	0.281016	0.231773	0.240859	0.206042	0.301475	0.277392	0.249255
2018-06-08 12:51:00	0.288328	0.265596	0.264541	0.194298	0.150632	0.234847	0.179014	0.225969	0.247232	0.221114	0.119883	0.150691	0.379136	0.122669	0.224079	0.19525	0.218829	0.183551	0.154925	0.132886	0.152693	0.189847	0.137838	0.281278	0.29523	0.230249	0.221582	0.200381	0.222407	0.128282	0.192448	0.157626	0.118219	0.173936	0.215308	0.210706	0.225927	0.217949	0.206171	0.224092	0.14118	0.224163	0.281055	0.230278	0.243245	0.205392	0.30083	0.277794	0.250174
2018-06-08 12:54:00	0.288921	0.266432	0.262558	0.1942	0.15086	0.234938	0.181207	0.225899	0.247273	0.221865	0.120653	0.149276	0.378993	0.123548	0.224524	0.196641	0.2204	0.181582	0.154091	0.13259	0.152803	0.190818	0.139229	0.281498	0.295807	0.230384	0.221255	0.200799	0.241749	0.128211	0.19296	0.119634	0.119634	0.175163	0.215276	0.210225	0.222178	0.217943	0.205079	0.22506	0.142042	0.22423	0.281361	0.228384	0.246652	0.205901	0.300812	0.278473	0.250973
2018-06-08 12:57:00	0.288989	0.26658	0.260251	0.194914	0.150977	0.234584	0.183403	0.224922	0.246808	0.221816	0.121681	0.148681	0.379256	0.124476	0.224873	0.197798	0.222261	0.179729	0.153603	0.132522	0.152929	0.19161	0.141165	0.28194	0.295864	0.230915	0.221094	0.202313	0.260133	0.128223	0.194118	0.120851	0.120851	0.17692	0.215624	0.209493	0.217814	0.218318	0.204892	0.225898	0.143317	0.224299	0.281657	0.226205	0.248963	0.164826	0.300572	0.279889	0.251252
2018-06-08 13:00:00	0.289439	0.26704	0.258092	0.195423	0.151763	0.234367	0.18525	0.224935	0.246104	0.222363	0.122511	0.148128	0.379293	0.12481	0.22504	0.199528	0.223546	0.178387	0.152847	0.132623	0.152785	0.192336	0.142918	0.282226	0.296708	0.231768	0.221731	0.203423	0.278018	0.128172	0.195364	0.122479	0.122479	0.17917	0.216007	0.210031	0.212548	0.218567	0.204265	0.227551	0.143951	0.225199	0.282895	0.224001	0.251765	0.189922	0.299946	0.280789	0.251594
2018-06-08 13:03:00	0.28989	0.267678	0.25619	0.196457	0.152558	0.233461	0.187764	0.224974	0.245563	0.222947	0.123424	0.147929	0.379408	0.125048	0.224997	0.201179	0.225599	0.176344	0.152501	0.133032	0.152909	0.193476	0.145498	0.282774	0.297222	0.232595	0.221663	0.204872	0.295119	0.128717	0.196019	0.124468	0.124468	0.181469	0.216658	0.210174	0.207622	0.218577	0.203853	0.229147	0.145923	0.225309	0.28388	0.222461	0.254286	0.214067	0.299929	0.282122	0.251887
2018-06-08 13:06:00	0.290619	0.268226	0.254135	0.197534	0.153225	0.233027	0.189465	0.224829	0.244995	0.223105	0.124455	0.14787	0.379927	0.125301	0.226072	0.202027	0.227799	0.174457	0.151884	0.133671	0.153212	0.194929	0.147995	0.283638	0.298544	0.232468	0.221498	0.2065	0.311776	0.129291	0.196798	0.126733	0.126733	0.183918	0.216749	0.209905	0.202278	0.218533	0.203377	0.230886	0.147504	0.225788	0.285119	0.220538	0.256351	0.238479	0.300006	0.283149	0.251575
2018-06-08 13:09:00	0.291253	0.268277	0.252141	0.198806	0.154461	0.232197	0.190838	0.224459	0.245036	0.223744	0.125654	0.148223	0.379281	0.125413	0.226989	0.202935	0.229889	0.173063	0.151592	0.134081	0.153813	0.196563	0.150708	0.284446	0.299004	0.233037	0.222091	0.208097	0.329098	0.130292	0.196925	0.129374	0.129374	0.187021	0.217732	0.210008	0.196147	0.219591	0.20356	0.232492	0.148933	0.226897	0.286826	0.219073	0.258892	0.262256	0.300317	0.285807	0.250834
2018-06-08 13:12:00	0.292034	0.268921	0.250486	0.199406	0.155352	0.231222	0.192027	0.224065	0.245909	0.224169	0.126846	0.148744	0.379307	0.125348	0.228356	0.204467	0.232426	0.171609	0.151301	0.134855	0.154244	0.197574	0.153294	0.28461	0.299266	0.233684	0.223043	0.209492	0.346368	0.131656	0.197313	0.131594	0.131594	0.189698	0.219396	0.210042	0.190537	0.219738	0.203452	0.234103	0.150585	0.22781	0.288527	0.217839	0.261873	0.285752	0.300392	0.28684	0.249702
2018-06-08 13:15:00	0.292818	0.269259	0.249111	0.200559	0.156258	0.230201	0.193669	0.224473	0.246419	0.225951	0.127775	0.148985	0.378578	0.125007	0.228951	0.205404	0.234887	0.16979	0.151102	0.135595	0.155264	0.198523	0.1557	0.285329	0.299036	0.23464	0.22324	0.210733	0.333596	0.132696	0.198061	0.133706	0.133706	0.192154	0.220352	0.210201	0.185001	0.220902	0.203736	0.236474	0.153128	0.229413	0.289736	0.2162	0.265284	0.308205	0.300921	0.28852	0.248448
2018-06-08 13:18:00	0.293515	0.269436	0.248136	0.200485	0.156913	0.229092	0.195424	0.223906	0.248016	0.227416	0.129003	0.149674	0.378788	0.124481	0.229968	0.206777	0.237323	0.168867	0.120228	0.136013	0.157382	0.200384	0.158406	0.286058	0.299209	0.235301	0.223212	0.211839	0.34412	0.133893	0.199222	0.136186	0.136186	0.19475	0.220227	0.210722	0.179433	0.221814	0.203175	0.23829	0.154862	0.230338	0.290947	0.214932	0.268465	0.329332	0.301403	0.290381	0.247478
2018-06-08 13:21:00	0.294349	0.269502	0.247332	0.200596	0.157872	0.228495	0.197138	0.224416	0.249409	0.227919	0.130334	0.150563	0.378822	0.123984	0.230879	0.207735	0.240214	0.168011	0.127797	0.137093	0.159558	0.201261	0.160521	0.285662	0.299273	0.236347	0.224341	0.212934	0.316339	0.135724	0.199962	0.13821	0.13821	0.196883	0.220685	0.210933	0.174431	0.223158	0.203266	0.239831	0.156064	0.231351	0.291738	0.213683	0.271352	0.348735	0.301825	0.292807	0.246526
2018-06-08 13:24:00	0.295553	0.269542	0.246236	0.201688	0.159065	0.227635	0.197926	0.224918	0.251751	0.228906	0.131621	0.151717	0.379374	0.124364	0.232138	0.209341	0.242924	0.167536	0.134282	0.138425	0.161476	0.202274	0.162709	0.286776	0.299418	0.237598	0.224996	0.213783	0.322172	0.137191	0.201122	0.140498	0.140498	0.199646	0.221781	0.211888	0.169242	0.224238	0.203987	0.240952	0.157764	0.232529	0.292475	0.212724	0.274164	0.368005	0.301941	0.29478	0.246033
2018-06-08 13:27:00	0.296605	0.269224	0.245288	0.202913	0.159857	0.227044	0.198225	0.225647	0.253967	0.229749	0.132861	0.152999	0.379321	0.124786	0.232971	0.210845	0.245563	0.166948	0.139112	0.139564	0.16326	0.203323	0.164982	0.287217	0.299218	0.238601	0.226286	0.215056	0.327598	0.138951	0.201613	0.142567	0.142567	0.20261	0.222595	0.213264	0.16462	0.225595	0.204595	0.242507	0.15959	0.233616	0.293933	0.21144	0.277817	0.384522	0.302056	0.296901	0.245517
2018-06-08 13:30:00	0.297412	0.269335	0.243885	0.202694	0.160737	0.226664	0.198659	0.226892	0.255808	0.230544	0.134026	0.154048	0.379367	0.124777	0.233727	0.212253	0.248048	0.166769	0.144214	0.14082	0.16562	0.204451	0.167165	0.287519	0.299593	0.239195	0.227297	0.215486	0.331575	0.140842	0.202361	0.145116	0.145116	0.205175	0.22354	0.214566	0.160091	0.226916	0.204723	0.244268	0.161254	0.234794	0.295588	0.210902	0.280239	0.398292	0.302041	0.297496	0.245771
2018-06-08 13:33:00	0.297697	0.269587	0.243103	0.203822	0.161913	0.226407	0.199548	0.227931	0.258006	0.231734	0.13522	0.155634	0.378758	0.125686	0.234029	0.213766	0.250995	0.165887	0.148642	0.142212	0.167127	0.205305	0.168898	0.287447	0.300165	0.240369	0.22725	0.216174	0.334311	0.143059	0.20275	0.147971	0.147971	0.208146	0.22497	0.215906	0.213182	0.228098	0.203455	0.245808	0.162809	0.235917	0.297121	0.209808	0.284195	0.410836	0.301889	0.299184	0.246379
2018-06-08 13:36:00	0.298214	0.270195	0.242462	0.205345	0.162998	0.226211	0.200644	0.228704	0.260496	0.232911	0.135923	0.157533	0.378521	0.126609	0.235265	0.214992	0.253241	0.164946	0.151997	0.143965	0.169582	0.207273	0.169893	0.287867	0.300335	0.241404	0.227227	0.216885	0.335923	0.144933	0.203343	0.150078	0.150078	0.209953	0.226255	0.21736	0.215035	0.229507	0.202768	0.247233	0.163849	0.236758	0.298081	0.209062	0.287133	0.4203	0.30203	0.300124	0.246015
2018-06-08 13:39:00	0.29891	0.270086	0.241614	0.205212	0.164209	0.225966	0.201482	0.228688	0.262785	0.234404	0.136437	0.158952	0.378001	0.127586	0.236022	0.215943	0.255957	0.164282	0.155092	0.144387	0.17138	0.209056	0.170426	0.288151	0.299799	0.242583	0.228043	0.217308	0.337326	0.147505	0.204032	0.152102	0.152102	0.212436	0.22749	0.21799	0.217409	0.231401	0.202659	0.248359	0.164609	0.23774	0.299031	0.208595	0.289974	0.429479	0.302222	0.300427	0.245513
2018-06-08 13:42:00	0.299634	0.269837	0.240641	0.205578	0.16476	0.225464	0.202426	0.22947	0.26513	0.2364	0.137466	0.160835	0.377482	0.128429	0.236122	0.216813	0.258204	0.163629	0.157714	0.145664	0.173081	0.209725	0.171372	0.288129	0.299694	0.243163	0.228089	0.218038	0.337005	0.149383	0.20465	0.154541	0.154541	0.214838	0.228684	0.218562	0.219744	0.233066	0.202444	0.249247	0.165763	0.239266	0.299365	0.209247	0.291654	0.434118	0.30275	0.300567	0.245268
2018-06-08 13:45:00	0.300469	0.270097	0.24052	0.205678	0.165055	0.224909	0.203361	0.229622	0.267519	0.237402	0.138068	0.162987	0.377022	0.129076	0.235679	0.21798	0.260616	0.163432	0.160386	0.146471	0.174767	0.210698	0.172093	0.288009	0.299574	0.243386	0.227506	0.218403	0.320884	0.151819	0.204824	0.156112	0.156112	0.216533	0.229068	0.219996	0.222304	0.234552	0.201491	0.249625	0.167267	0.240054	0.299591	0.209477	0.29404	0.43449	0.30323	0.300718	0.245371
2018-06-08 13:48:00	0.301395	0.269748	0.240196	0.206332	0.165079	0.224441	0.203787	0.229868	0.271196	0.237389	0.138507	0.165101	0.376287	0.130079	0.235728	0.21959	0.262498	0.162793	0.161115	0.146668	0.175914	0.211604	0.173057	0.288789	0.299288	0.244003	0.226882	0.217943	0.316082	0.154213	0.204289	0.158328	0.158328	0.218641	0.229727	0.220882	0.224491	0.235821	0.200801	0.250395	0.16757	0.240891	0.300416	0.209974	0.296306	0.433092	0.303533	0.300289	0.245453
2018-06-08 13:51:00	0.30186	0.269712	0.240004	0.206386	0.164808	0.223706	0.203231	0.230966	0.272886	0.236981	0.138418	0.166537	0.375555	0.13082	0.235467	0.22026	0.264264	0.162401	0.161744	0.147776	0.177624	0.212718	0.17337	0.289626	0.298616	0.244573	0.225707	0.217164	0.286505	0.156076	0.204135	0.159622	0.159622	0.220025	0.230984	0.221566	0.226206	0.237005	0.199698	0.250902	0.167757	0.241495	0.300814	0.210157	0.297874	0.427195	0.303415	0.300372	0.245354
2018-06-08 13:54:00	0.302462	0.269782	0.23964	0.206242	0.165007	0.222092	0.203581	0.231544	0.275265	0.237014	0.138645	0.168256	0.375113	0.131937	0.235701	0.220333	0.266687	0.162656	0.161085	0.148901	0.178595	0.213552	0.173804	0.289777	0.298201	0.243639	0.224212	0.216561	0.287794	0.157531	0.20428	0.160335	0.160335	0.221202	0.233019	0.221829	0.227485	0.238203	0.198601	0.250935	0.168186	0.241837	0.300414	0.209982	0.298821	0.417289	0.303455	0.300024	0.244942
2018-06-08 13:57:00	0.302488	0.269377	0.240806	0.206234	0.165083	0.220802	0.203075	0.231561	0.277185	0.236707	0.139548	0.169763	0.374154	0.133531	0.234966	0.220225	0.268147	0.161918	0.160207	0.149987	0.178241	0.214293	0.173701	0.289547	0.297238	0.242651	0.221516	0.215243	0.288541	0.158846	0.203984	0.161384	0.161384	0.222318	0.234554	0.222456	0.229097	0.239259	0.196746	0.250908	0.167965	0.242302	0.299782	0.210081	0.299991	0.403001	0.303609	0.29902	0.244347
2018-06-08 14:00:00	0.302235	0.269113	0.240648	0.206227	0.164857	0.220812	0.202362	0.231579	0.2782	0.236299	0.139738	0.171263	0.372534	0.135012	0.234609	0.219859	0.269901	0.16239	0.157907	0.150665	0.178883	0.214074	0.173396	0.288235	0.296797	0.2412	0.219278	0.214851	0.288714	0.160107	0.202701	0.162291	0.162291	0.223621	0.235304	0.222691	0.231132	0.239938	0.195267	0.250788	0.167686	0.242135	0.300069	0.210805	0.301338	0.384934	0.303756	0.298013	0.244095
2018-06-08 14:03:00	0.301293	0.268435	0.24091	0.205422	0.164129	0.220274	0.20178	0.230505	0.279334	0.236816	0.139955	0.172889	0.371255	0.136642	0.234304	0.220106	0.271115	0.16236	0.155146	0.151142	0.178507	0.214355	0.173131	0.287136	0.296227	0.240553	0.217279	0.214183	0.287804	0.161629	0.201916	0.162457	0.162457	0.225182	0.235928	0.22281	0.232617	0.240096	0.1942	0.249816	0.167316	0.241985	0.29929	0.210485	0.301559	0.36288	0.303953	0.296286	0.243919
2018-06-08 14:06:00	0.300803	0.267592	0.239624	0.20367	0.163123	0.2193	0.201139	0.231096	0.280485	0.236174	0.140195	0.173921	0.369895	0.137968	0.233914	0.2194	0.272243	0.162923	0.1523	0.151106	0.178805	0.213881	0.17251	0.285921	0.295407	0.239956	0.214089	0.213129	0.286567	0.163116	0.201733	0.162151	0.162151	0.226332	0.236067	0.222609	0.233349	0.240603	0.192405	0.249636	0.166495	0.241478	0.29806	0.210036	0.300709	0.336028	0.303143	0.295101	0.243559
2018-06-08 14:09:00	0.300157	0.266782	0.238634	0.202622	0.162157	0.219419	0.199834	0.231646	0.280268	0.2355	0.140085	0.175142	0.367664	0.139674	0.233615	0.218713	0.272235	0.163051	0.148532	0.150388	0.177804	0.213263	0.172018	0.284615	0.294083	0.238738	0.210614	0.211663	0.284567	0.163763	0.200602	0.161309	0.161309	0.227377	0.235565	0.22175	0.234129	0.240586	0.191056	0.248829	0.165486	0.240652	0.296708	0.209789	0.299631	0.303524	0.303414	0.293203	0.243985
2018-06-08 14:12:00	0.299295	0.265365	0.238357	0.20078	0.161119	0.219164	0.199217	0.231607	0.280108	0.234727	0.13956	0.175807	0.36576	0.141006	0.233242	0.217964	0.272252	0.163376	0.144287	0.149782	0.176787	0.212496	0.171773	0.282534	0.292996	0.236819	0.206442	0.210146	0.283294	0.163777	0.199976	0.160774	0.160774	0.228315	0.234623	0.220963	0.234117	0.240455	0.189758	0.247841	0.165416	0.239822	0.295462	0.209193	0.298485	0.266324	0.303483	0.290875	0.243831
2018-06-08 14:15:00	0.297862	0.26374	0.238285	0.198795	0.159864	0.219317	0.198045	0.23153	0.280496	0.234049	0.13892	0.176015	0.364015	0.142276	0.23242	0.217663	0.27204	0.164005	0.139103	0.149578	0.175975	0.211429	0.17074	0.280346	0.29203	0.23593	0.202688	0.208601	0.252889	0.164511	0.198306	0.159273	0.159273	0.229824	0.233475	0.219983	0.234232	0.239938	0.188242	0.246591	0.164081	0.238628	0.294431	0.208775	0.297645	0.223541	0.303621	0.288315	0.243358
2018-06-08 14:18:00	0.296827	0.262512	0.238071	0.196959	0.158605	0.219785	0.197287	0.230947	0.280547	0.233015	0.138358	0.176607	0.362199	0.144223	0.231675	0.217043	0.271687	0.165087	0.133686	0.148514	0.174534	0.210464	0.169331	0.277741	0.290841	0.234817	0.198331	0.206775	0.250591	0.16539	0.196295	0.156889	0.156889	0.231404	0.232248	0.219711	0.234394	0.239524	0.186509	0.244648	0.162725	0.23755	0.292854	0.207519	0.296693	0.175603	0.303536	0.286001	0.243124
2018-06-08 14:21:00	0.295573	0.260642	0.238884	0.196055	0.157001	0.21953	0.196575	0.230403	0.280777	0.232276	0.137313	0.176595	0.359843	0.145728	0.231089	0.215979	0.27136	0.166354	0.127833	0.147612	0.172495	0.209423	0.167714	0.275185	0.289502	0.233137	0.194009	0.204922	0.247794	0.165459	0.194806	0.154843	0.154843	0.232862	0.230389	0.218369	0.234165	0.238591	0.185424	0.24298	0.161551	0.236212	0.290756	0.206906	0.295558	0.198126	0.302816	0.283292	0.241998
2018-06-08 14:24:00	0.29435	0.258714	0.239028	0.19436	0.15487	0.219138	0.195545	0.230223	0.280303	0.230943	0.1369	0.176639	0.357293	0.14742	0.23013	0.214682	0.270307	0.167836	0.121435	0.146268	0.17001	0.208158	0.16562	0.272234	0.288251	0.231032	0.19052	0.203122	0.245031	0.165693	0.193629	0.152653	0.152653	0.233027	0.228684	0.216993	0.234607	0.237282	0.184246	0.241151	0.160714	0.234405	0.28898	0.206395	0.293282	0.196423	0.301994	0.280547	0.24172
2018-06-08 14:27:00	0.292597	0.256967	0.239101	0.193423	0.152726	0.219208	0.194396	0.229602	0.280381	0.230009	0.13645	0.177124	0.354802	0.149243	0.229386	0.213717	0.269024	0.169595	0.113878	0.145149	0.167584	0.206587	0.164229	0.267436	0.286991	0.229452	0.187909	0.201081	0.24251	0.166027	0.191446	0.149771	0.149771	0.234084	0.226889	0.215581	0.234468	0.236233	0.183535	0.239763	0.159535	0.232991	0.286558	0.205457	0.290862	0.193102	0.301208	0.278337	0.24223
2018-06-08 14:30:00	0.291531	0.255075	0.237668	0.192139	0.150007	0.219558	0.194674	0.228905	0.279643	0.228354	0.135861	0.177254	0.352277	0.151591	0.228666	0.213096	0.267451	0.17147	0.14415	0.144581	0.165903	0.204697	0.161992	0.261426	0.285144	0.228405	0.185512	0.198787	0.240403	0.16654	0.190099	0.14689	0.14689	0.23533	0.224718	0.214306	0.233436	0.234966	0.183072	0.238781	0.157838	0.230996	0.284186	0.204704	0.287835	0.190689	0.300173	0.27548	0.242505
2018-06-08 14:33:00	0.290859	0.254026	0.236259	0.190613	0.147561	0.219867	0.194814	0.228131	0.278901	0.227639	0.134938	0.177216	0.350356	0.153742	0.227954	0.212596	0.26627	0.172959	0.142366	0.142905	0.164312	0.203304	0.16013	0.257801	0.283755	0.22699	0.183895	0.196877	0.238502	0.165986	0.188427	0.143685	0.143685	0.235701	0.222762	0.212644	0.232382	0.232823	0.182612	0.237593	0.156897	0.228568	0.281671	0.204126	0.284755	0.178442	0.299047	0.272783	0.243015
2018-06-08 14:36:00	0.28856	0.252538	0.235452	0.188295	0.144916	0.220205	0.194711	0.228108	0.278716	0.226918	0.134361	0.176887	0.347757	0.155543	0.22709	0.211314	0.26444	0.174446	0.140127	0.141086	0.162228	0.201826	0.157316	0.252459	0.281681	0.225148	0.182339	0.195301	0.235357	0.164811	0.18779	0.140137	0.140137	0.23585	0.219917	0.210431	0.231166	0.23088	0.182019	0.235573	0.155586	0.226767	0.278894	0.203878	0.280865	0.17825	0.298494	0.270389	0.244313
2018-06-08 14:39:00	0.286568	0.25085	0.235488	0.186746	0.142424	0.219891	0.195112	0.227211	0.27765	0.225801	0.13298	0.176081	0.34551	0.157051	0.226399	0.209652	0.262864	0.174831	0.13756	0.138884	0.160563	0.200634	0.155097	0.246618	0.280645	0.223957	0.180491	0.192636	0.312188	0.163513	0.186386	0.13664	0.13664	0.23615	0.216767	0.207971	0.175874	0.228738	0.181549	0.233562	0.154011	0.224648	0.276709	0.202733	0.278046	0.177895	0.297754	0.267999	0.244552
2018-06-08 14:42:00	0.284814	0.249486	0.234101	0.184756	0.139866	0.219284	0.195027	0.226224	0.276469	0.224914	0.131414	0.175433	0.343375	0.159084	0.225019	0.208598	0.26125	0.175137	0.135165	0.137159	0.158898	0.199423	0.152437	0.241387	0.28004	0.224023	0.179274	0.190239	0.310802	0.162335	0.185454	0.132406	0.132406	0.235854	0.21343	0.2054	0.181734	0.226073	0.181074	0.231791	0.153308	0.222114	0.274092	0.202364	0.275525	0.177774	0.297011	0.265221	0.243976
2018-06-08 14:45:00	0.28319	0.248118	0.232553	0.183017	0.137803	0.218801	0.194773	0.225257	0.275078	0.22429	0.130013	0.174474	0.340514	0.160045	0.223577	0.207929	0.259602	0.174899	0.132297	0.135012	0.156592	0.197878	0.150305	0.236314	0.27884	0.223252	0.17862	0.187697	0.308615	0.161468	0.184435	0.128439	0.128439	0.235141	0.209845	0.202547	0.186315	0.223236	0.181031	0.229715	0.152264	0.219757	0.272543	0.201556	0.271954	0.177073	0.296384	0.262587	0.243028
2018-06-08 14:48:00	0.280891	0.247128	0.230658	0.180555	0.135649	0.218577	0.195303	0.224931	0.273605	0.223476	0.128627	0.173549	0.337634	0.160841	0.221413	0.207311	0.257605	0.174969	0.129333	0.133265	0.15408	0.19664	0.14813	0.31023	0.277659	0.221608	0.177181	0.185289	0.305575	0.159593	0.184135	0.123865	0.123865	0.23426	0.205926	0.200127	0.191246	0.219685	0.180895	0.228834	0.151225	0.217421	0.270835	0.200351	0.268789	0.176617	0.295808	0.260185	0.243511
2018-06-08 14:51:00	0.278252	0.246237	0.228805	0.178582	0.133386	0.21867	0.195695	0.224697	0.273025	0.222852	0.126385	0.172255	0.335496	0.160608	0.21944	0.206189	0.25594	0.174824	0.126508	0.131081	0.150862	0.195861	0.146694	0.307714	0.276345	0.219836	0.175888	0.18201	0.302239	0.157974	0.183122	0.11937	0.11937	0.232205	0.201612	0.197839	0.195076	0.216015	0.180281	0.22764	0.149886	0.215847	0.269218	0.198958	0.265752	0.175457	0.294883	0.257702	0.2431
2018-06-08 14:54:00	0.276997	0.245231	0.226448	0.176676	0.131411	0.218401	0.19515	0.224143	0.272481	0.222307	0.124268	0.171018	0.332178	0.160006	0.217526	0.205194	0.25422	0.174418	0.124153	0.129203	0.148322	0.194718	0.145617	0.305256	0.274754	0.218528	0.174327	0.179212	0.297872	0.15595	0.182237	0.114623	0.114623	0.230846	0.198295	0.195602	0.19928	0.213663	0.179905	0.226257	0.148952	0.213868	0.267935	0.197597	0.263173	0.174249	0.293465	0.255647	0.242629
2018-06-08 14:57:00	0.275743	0.244249	0.225396	0.175286	0.130143	0.218366	0.195493	0.222943	0.270407	0.222469	0.122511	0.169606	0.329548	0.159543	0.215966	0.203894	0.253062	0.173776	0.122357	0.127073	0.144986	0.193634	0.144426	0.303657	0.27338	0.217038	0.173005	0.176952	0.29426	0.153734	0.180793	0.110199	0.110199	0.22796	0.194789	0.193601	0.201863	0.210538	0.179779	0.224245	0.148034	0.211507	0.267427	0.195415	0.260493	0.173606	0.292648	0.253211	0.241918
2018-06-08 15:00:00	0.273569	0.243806	0.224264	0.173634	0.128068	0.217598	0.195558	0.222124	0.268476	0.221569	0.121219	0.168024	0.326523	0.158806	0.214401	0.202551	0.25139	0.173049	0.119904	0.12421	0.142391	0.191594	0.143788	0.301726	0.271348	0.215726	0.171584	0.174528	0.290013	0.151583	0.179606	0.10623	0.10623	0.224524	0.191038	0.191397	0.205006	0.206908	0.180242	0.222702	0.147354	0.209178	0.26712	0.193827	0.257501	0.173128	0.292263	0.251224	0.241325
2018-06-08 15:03:00	0.271415	0.243206	0.22412	0.172327	0.126076	0.217243	0.196349	0.221283	0.267236	0.220371	0.11964	0.166196	0.323541	0.157406	0.212864	0.201359	0.249734	0.172113	0.117638	0.121356	0.140582	0.19012	0.14324	0.298956	0.270147	0.213924	0.170432	0.171785	0.285415	0.149054	0.178929	0.137804	0.103353	0.221323	0.187868	0.188848	0.207662	0.202851	0.180105	0.220364	0.146478	0.207106	0.266632	0.191904	0.254458	0.172401	0.291719	0.249648	0.240392
2018-06-08 15:06:00	0.269132	0.242553	0.224188	0.170709	0.123967	0.21648	0.196812	0.21991	0.265288	0.219525	0.117982	0.164249	0.320554	0.156287	0.211707	0.200561	0.247884	0.170923	0.115477	0.11893	0.139368	0.188314	0.142619	0.297285	0.268738	0.213731	0.168473	0.169201	0.280969	0.14699	0.177268	0.137135	0.102851	0.218024	0.185552	0.186531	0.209166	0.199588	0.180481	0.218535	0.145848	0.204998	0.26598	0.19012	0.250605	0.172807	0.29122	0.248362	0.239109
2018-06-08 15:09:00	0.26654	0.242324	0.224693	0.169273	0.12253	0.215031	0.196514	0.218405	0.264236	0.218635	0.116728	0.162931	0.317328	0.155324	0.210878	0.199472	0.246007	0.168889	0.112779	0.116279	0.137999	0.186484	0.142222	0.294732	0.267476	0.212783	0.166768	0.166663	0.276216	0.144853	0.17516	0.136451	0.102338	0.214914	0.183345	0.184247	0.209982	0.19531	0.180417	0.216163	0.1456	0.202958	0.266268	0.188855	0.247197	0.17196	0.290554	0.246207	0.23736
2018-06-08 15:12:00	0.264701	0.241945	0.224371	0.167881	0.120709	0.213781	0.19649	0.216747	0.262963	0.217399	0.115363	0.161432	0.314956	0.154135	0.209693	0.198041	0.243665	0.167447	0.110346	0.114269	0.137599	0.184636	0.142475	0.293978	0.265857	0.210957	0.164131	0.164411	0.271753	0.143058	0.174162	0.136014	0.10201	0.211489	0.181072	0.182332	0.210542	0.192486	0.180947	0.214559	0.14479	0.201291	0.265598	0.187739	0.244037	0.171149	0.289539	0.244557	0.235049
2018-06-08 15:15:00	0.262688	0.24134	0.224366	0.165958	0.119358	0.211887	0.196036	0.215388	0.262335	0.216268	0.114103	0.160289	0.311915	0.152874	0.20849	0.196299	0.241527	0.16461	0.10844	0.112573	0.136392	0.18397	0.142562	0.292945	0.263946	0.208677	0.161498	0.162203	0.207886	0.141021	0.172885	0.13549	0.101617	0.208117	0.179342	0.180854	0.21026	0.189682	0.181099	0.212743	0.144227	0.199765	0.265177	0.186635	0.240554	0.171678	0.288131	0.243175	0.232404
2018-06-08 15:18:00	0.260719	0.240233	0.224431	0.165407	0.11875	0.21084	0.195475	0.213826	0.261091	0.215569	0.112596	0.159993	0.30886	0.151799	0.20696	0.194131	0.239576	0.162105	0.106148	0.110607	0.134332	0.182239	0.143237	0.292043	0.262112	0.206163	0.15887	0.160193	0.223559	0.139094	0.170924	0.134855	0.101141	0.204575	0.176997	0.17949	0.209077	0.186894	0.18076	0.210762	0.142834	0.197684	0.264397	0.185718	0.237087	0.171741	0.286696	0.242738	0.228825
2018-06-08 15:21:00	0.258538	0.239194	0.22422	0.163943	0.117986	0.209342	0.195827	0.211698	0.259664	0.215069	0.111447	0.159859	0.305782	0.150651	0.205631	0.192112	0.237317	0.160055	0.103867	0.108897	0.132955	0.179429	0.142934	0.291145	0.259923	0.204479	0.156194	0.158098	0.239795	0.137024	0.169332	0.133938	0.100453	0.201224	0.174628	0.179053	0.207161	0.183878	0.18069	0.208954	0.142058	0.195598	0.263599	0.185036	0.233557	0.172156	0.28569	0.241617	0.225393
2018-06-08 15:24:00	0.256506	0.238514	0.223592	0.162886	0.116803	0.20788	0.195598	0.209338	0.258992	0.214764	0.1108	0.160356	0.302282	0.148917	0.204568	0.190419	0.235165	0.157574	0.101202	0.106929	0.131507	0.176994	0.143404	0.290126	0.257424	0.202484	0.153816	0.156051	0.224813	0.134967	0.167772	0.132799	0.0995996	0.198968	0.173416	0.178436	0.205297	0.180709	0.180844	0.207066	0.14145	0.194241	0.262399	0.184925	0.229996	0.172105	0.284759	0.240906	0.221492
2018-06-08 15:27:00	0.254206	0.238077	0.222954	0.161748	0.115491	0.205486	0.194773	0.206987	0.259307	0.214579	0.110294	0.160835	0.299	0.147142	0.203072	0.188905	0.233743	0.155232	0.0993307	0.105786	0.130501	0.175549	0.144401	0.289857	0.254082	0.200723	0.15102	0.154879	0.235017	0.132723	0.166479	0.132344	0.099258	0.195859	0.172139	0.177683	0.204029	0.178265	0.180654	0.204912	0.141185	0.192652	0.261613	0.184778	0.22551	0.171921	0.283966	0.240621	0.218069
2018-06-08 15:30:00	0.251921	0.237064	0.222399	0.160484	0.114437	0.203207	0.193927	0.204882	0.258625	0.214156	0.110342	0.16157	0.295978	0.145445	0.202126	0.187287	0.231608	0.153294	0.147389	0.103881	0.13024	0.17315	0.144921	0.288832	0.25114	0.198486	0.148582	0.153388	0.219407	0.130614	0.165136	0.131846	0.0988841	0.193736	0.170119	0.176485	0.201434	0.175928	0.180599	0.202635	0.141112	0.191722	0.26028	0.184736	0.221638	0.171732	0.283227	0.239845	0.214301
2018-06-08 15:33:00	0.249567	0.235894	0.222412	0.159966	0.113344	0.201077	0.193133	0.203048	0.257236	0.213939	0.110121	0.162279	0.293016	0.144015	0.200926	0.185544	0.230469	0.150271	0.146616	0.102454	0.129974	0.170987	0.145745	0.288197	0.247879	0.196996	0.146634	0.151545	0.22887	0.129102	0.16376	0.13107	0.0983023	0.191775	0.168681	0.175705	0.198624	0.173209	0.180108	0.200971	0.140587	0.190705	0.259505	0.184994	0.217406	0.171737	0.282523	0.239358	0.21031
2018-06-08 15:36:00	0.248011	0.235156	0.221647	0.158711	0.112214	0.198819	0.192187	0.201718	0.255823	0.213663	0.109481	0.16305	0.290821	0.142685	0.199544	0.184647	0.22915	0.14679	0.145381	0.101133	0.130079	0.169032	0.145527	0.287198	0.244147	0.195396	0.14427	0.149952	0.240773	0.127608	0.162396	0.130137	0.0976028	0.189312	0.166859	0.174374	0.195622	0.171335	0.179461	0.199547	0.13964	0.189374	0.258589	0.185464	0.213537	0.171941	0.281776	0.23854	0.20723
2018-06-08 15:39:00	0.245373	0.233867	0.220603	0.158982	0.111466	0.196713	0.190926	0.20046	0.254595	0.212923	0.109039	0.164041	0.288699	0.141249	0.198691	0.182558	0.227631	0.143642	0.143993	0.100101	0.130281	0.167309	0.14529	0.287001	0.24107	0.193166	0.14206	0.14854	0.25259	0.126152	0.161136	0.129299	0.0969742	0.187362	0.165929	0.173093	0.192506	0.169594	0.178593	0.197971	0.138801	0.187844	0.257592	0.185629	0.209683	0.170825	0.281241	0.238002	0.203738
2018-06-08 15:42:00	0.243394	0.233496	0.21924	0.158227	0.110871	0.195149	0.189591	0.199465	0.252783	0.212256	0.107889	0.164688	0.285857	0.13996	0.197377	0.180924	0.225803	0.139813	0.143024	0.0988064	0.129942	0.16535	0.145203	0.285692	0.237475	0.191282	0.139688	0.147788	0.265234	0.124767	0.159615	0.127956	0.095967	0.185362	0.164682	0.171676	0.188838	0.167953	0.177584	0.197016	0.138365	0.186812	0.255899	0.185894	0.206392	0.168916	0.279722	0.237163	0.199778
2018-06-08 15:45:00	0.240306	0.232832	0.216222	0.157075	0.110501	0.193173	0.188507	0.197937	0.251906	0.21168	0.107592	0.165596	0.283299	0.138885	0.195788	0.178866	0.223635	0.13694	0.141683	0.0977026	0.130482	0.163421	0.144283	0.284231	0.234787	0.188564	0.138197	0.146108	0.278054	0.123667	0.158357	0.127212	0.0954087	0.183751	0.162496	0.170333	0.185862	0.167844	0.176707	0.195926	0.137721	0.186625	0.254393	0.184997	0.203068	0.168516	0.27906	0.236964	0.196646
2018-06-08 15:48:00	0.23823	0.231943	0.213671	0.156179	0.10992	0.191404	0.187908	0.196325	0.250678	0.210989	0.10737	0.166424	0.281089	0.136989	0.194452	0.178056	0.222314	0.13409	0.141154	0.0965125	0.130368	0.161063	0.144132	0.282678	0.231322	0.187381	0.13674	0.144519	0.230974	0.122489	0.156349	0.12664	0.0949801	0.181961	0.160639	0.169109	0.182987	0.166795	0.175412	0.194801	0.136589	0.185761	0.253116	0.184893	0.199937	0.168457	0.277983	0.236313	0.193761
2018-06-08 15:51:00	0.235217	0.230955	0.211678	0.155792	0.108794	0.189595	0.186614	0.195036	0.249351	0.210789	0.10701	0.167272	0.279184	0.135324	0.193624	0.176934	0.220726	0.131036	0.140506	0.0961625	0.130629	0.15854	0.143119	0.280932	0.228358	0.186042	0.134906	0.14265	0.230046	0.121155	0.155572	0.126296	0.0947219	0.179711	0.158558	0.16785	0.179952	0.165785	0.1732	0.194046	0.136038	0.184448	0.251111	0.184477	0.196842	0.167658	0.276784	0.235641	0.191557
2018-06-08 15:54:00	0.232448	0.229886	0.208806	0.154845	0.108213	0.187996	0.18517	0.194076	0.248338	0.210467	0.107117	0.167413	0.277524	0.133161	0.191748	0.175658	0.219157	0.127974	0.139388	0.0959332	0.131186	0.156449	0.142692	0.279546	0.224416	0.185071	0.134094	0.14053	0.220344	0.119663	0.154424	0.125986	0.0944893	0.177939	0.156847	0.166192	0.177545	0.164891	0.170749	0.193145	0.135874	0.183084	0.248632	0.184208	0.194196	0.165104	0.275187	0.234518	0.189374
2018-06-08 15:57:00	0.23014	0.228902	0.206277	0.153488	0.107489	0.186413	0.183668	0.192954	0.246932	0.210048	0.10674	0.167333	0.275348	0.131642	0.190539	0.174235	0.217481	0.12465	0.138253	0.0947329	0.131946	0.154175	0.141592	0.278141	0.220712	0.183326	0.132578	0.138504	0.217595	0.117846	0.153218	0.125114	0.0938352	0.176071	0.155485	0.164893	0.174994	0.164296	0.167643	0.192219	0.135132	0.182251	0.246426	0.183806	0.191719	0.163546	0.273664	0.233617	0.186522
2018-06-08 16:00:00	0.227637	0.227563	0.203168	0.152713	0.106727	0.185123	0.182903	0.190767	0.245161	0.208806	0.106152	0.167139	0.27357	0.130644	0.189044	0.173011	0.216213	0.121312	0.137228	0.0938571	0.132307	0.15196	0.140512	0.276716	0.216531	0.1811	0.131151	0.137507	0.193658	0.116871	0.15193	0.123853	0.0928899	0.174609	0.154192	0.163122	0.172208	0.164422	0.16518	0.190607	0.134005	0.180813	0.244211	0.183121	0.189483	0.163718	0.271797	0.232571	0.184086
2018-06-08 16:03:00	0.225279	0.226429	0.200059	0.151599	0.106132	0.183307	0.181986	0.188797	0.243817	0.208042	0.105413	0.166611	0.271813	0.129102	0.187112	0.171955	0.214313	0.118391	0.136014	0.0933295	0.132028	0.149754	0.139029	0.274982	0.212664	0.179185	0.130142	0.135761	0.196068	0.115422	0.151396	0.122512	0.0918839	0.173016	0.152521	0.161897	0.169599	0.163819	0.162223	0.189431	0.133042	0.179883	0.242444	0.18229	0.187013	0.161937	0.269797	0.231433	0.181901
2018-06-08 16:06:00	0.222496	0.224993	0.196792	0.150922	0.105785	0.181237	0.180599	0.186931	0.24176	0.206421	0.105399	0.166822	0.270067	0.127681	0.185491	0.170883	0.212975	0.11526	0.0895707	0.0934061	0.131462	0.148012	0.137153	0.273049	0.208169	0.177618	0.128641	0.134095	0.197626	0.114961	0.149817	0.120931	0.0906985	0.171534	0.151134	0.160503	0.166941	0.163353	0.158702	0.188094	0.132407	0.178284	0.240016	0.181639	0.184921	0.159941	0.267834	0.229857	0.180156
2018-06-08 16:09:00	0.219039	0.223034	0.193241	0.15039	0.105256	0.179471	0.178757	0.185006	0.239086	0.204311	0.105239	0.166475	0.268318	0.125906	0.184089	0.169697	0.211233	0.112168	0.0892057	0.092978	0.130053	0.146247	0.135378	0.270603	0.204464	0.176045	0.127546	0.132204	0.198335	0.11423	0.148276	0.119369	0.0895269	0.170162	0.149534	0.158888	0.164429	0.162468	0.154999	0.186966	0.131476	0.177176	0.237648	0.180873	0.182088	0.158683	0.26595	0.228006	0.17826
2018-06-08 16:12:00	0.215836	0.221037	0.188676	0.149725	0.104292	0.177267	0.177473	0.182867	0.237101	0.201982	0.105102	0.166307	0.265569	0.12504	0.182457	0.168358	0.209292	0.146632	0.0898511	0.0921417	0.128005	0.144346	0.133707	0.267876	0.20028	0.17365	0.12699	0.130604	0.199382	0.113008	0.146609	0.118119	0.0885891	0.168967	0.148187	0.157656	0.161745	0.162216	0.150942	0.18604	0.130387	0.176309	0.235389	0.180237	0.179468	0.156809	0.264092	0.226373	0.17662
2018-06-08 16:15:00	0.212673	0.219293	0.183875	0.148978	0.103095	0.174827	0.175326	0.180118	0.234477	0.200396	0.104407	0.165909	0.263628	0.123046	0.181061	0.166706	0.208105	0.146044	0.0902791	0.0914576	0.125644	0.142312	0.1319	0.264495	0.196661	0.17149	0.126727	0.128642	0.199979	0.111926	0.144366	0.117106	0.0878293	0.167521	0.147226	0.156444	0.158996	0.161085	0.147246	0.185563	0.129079	0.175162	0.232977	0.179802	0.176865	0.154858	0.261771	0.223729	0.174511
2018-06-08 16:18:00	0.209835	0.216913	0.17917	0.147689	0.101859	0.172632	0.173901	0.177343	0.231755	0.198833	0.1037	0.16505	0.260621	0.121149	0.179032	0.165084	0.206237	0.144566	0.0912283	0.0902209	0.123712	0.140017	0.129746	0.261876	0.192617	0.169329	0.125146	0.126685	0.198394	0.110485	0.141985	0.115688	0.0867663	0.165834	0.146733	0.154871	0.156591	0.160709	0.142923	0.18517	0.128668	0.173961	0.230829	0.178719	0.174335	0.152945	0.258808	0.221567	0.173355
2018-06-08 16:21:00	0.205799	0.21445	0.174848	0.146257	0.100855	0.170286	0.172361	0.174309	0.229755	0.196577	0.102384	0.16407	0.257866	0.119609	0.176878	0.163682	0.204048	0.14369	0.0920757	0.0891464	0.122633	0.138468	0.12716	0.258825	0.188898	0.166563	0.123481	0.124887	0.193844	0.109279	0.140912	0.114466	0.0858498	0.164516	0.145385	0.152989	0.154259	0.159225	0.137745	0.183995	0.127451	0.172401	0.228441	0.177623	0.17212	0.150972	0.256074	0.218698	0.17229
2018-06-08 16:24:00	0.201691	0.211741	0.171286	0.144526	0.0995157	0.168069	0.171149	0.171652	0.22636	0.193733	0.101695	0.162871	0.254867	0.117561	0.174604	0.162018	0.201835	0.142783	0.0928887	0.0879411	0.120949	0.136558	0.123928	0.255033	0.184443	0.164839	0.122827	0.123403	0.167932	0.108088	0.138673	0.112932	0.0846993	0.162727	0.143435	0.150384	0.151871	0.158346	0.132665	0.183187	0.125813	0.171033	0.225282	0.176285	0.168926	0.148487	0.253015	0.216437	0.170905
2018-06-08 16:27:00	0.198097	0.209131	0.166476	0.143358	0.0977693	0.165376	0.170074	0.167874	0.223839	0.191447	0.100221	0.161683	0.251674	0.116003	0.17304	0.16035	0.199892	0.14202	0.094165	0.0871302	0.118825	0.13517	0.120922	0.251513	0.180597	0.163332	0.121974	0.121508	0.169098	0.106512	0.13695	0.111241	0.0834304	0.160551	0.141432	0.148437	0.149331	0.156862	0.128089	0.181814	0.124399	0.169036	0.221975	0.175244	0.164965	0.147499	0.249305	0.213765	0.169268
2018-06-08 16:30:00	0.194629	0.206036	0.161364	0.141993	0.095762	0.162834	0.167916	0.164032	0.221163	0.188427	0.0989085	0.160402	0.248133	0.114627	0.170584	0.158494	0.197779	0.141356	0.0953588	0.0861528	0.11628	0.133715	0.118209	0.247515	0.17686	0.161452	0.121568	0.119905	0.194009	0.104802	0.134868	0.10923	0.0819224	0.159079	0.139311	0.146627	0.146575	0.155449	0.123522	0.179956	0.122666	0.166894	0.21904	0.173669	0.162512	0.145521	0.246079	0.211598	0.16764
2018-06-08 16:33:00	0.191071	0.202367	0.155987	0.139398	0.093516	0.159813	0.165446	0.161308	0.218544	0.185259	0.0978402	0.158876	0.244629	0.112503	0.168291	0.156759	0.195225	0.140963	0.095942	0.0847706	0.114869	0.131373	0.11538	0.243593	0.173335	0.158765	0.120849	0.118379	0.153214	0.103436	0.133101	0.107889	0.080917	0.157699	0.137274	0.144784	0.143766	0.154104	0.119303	0.179087	0.121831	0.165492	0.215452	0.172683	0.158721	0.142962	0.242395	0.207843	0.166396
2018-06-08 16:36:00	0.187093	0.198925	0.150759	0.138324	0.0920072	0.157237	0.16322	0.158781	0.215715	0.182783	0.0965902	0.157416	0.240891	0.11168	0.165344	0.155407	0.192576	0.139798	0.0964837	0.0840903	0.112986	0.129073	0.112851	0.239528	0.170119	0.156357	0.119037	0.11692	0.159938	0.102688	0.130606	0.106709	0.0800319	0.156041	0.135204	0.143602	0.141974	0.152515	0.113698	0.177726	0.120784	0.163588	0.212196	0.170544	0.156878	0.140982	0.238635	0.204544	0.166249
2018-06-08 16:39:00	0.183155	0.195472	0.14581	0.137254	0.0904933	0.154406	0.160939	0.156292	0.2129	0.180225	0.0946854	0.155492	0.237404	0.110353	0.162822	0.153416	0.189662	0.138826	0.0970362	0.0831419	0.110219	0.12761	0.109786	0.235528	0.166899	0.154119	0.117778	0.114786	0.166516	0.101461	0.128383	0.104718	0.0785385	0.153979	0.134165	0.141602	0.139304	0.150114	0.108903	0.175648	0.119374	0.161045	0.209042	0.168179	0.15489	0.138923	0.234494	0.200818	0.165866
2018-06-08 16:42:00	0.179709	0.192013	0.141188	0.134612	0.0890835	0.151423	0.158606	0.152807	0.209568	0.177655	0.0924233	0.152714	0.233734	0.109333	0.161116	0.151411	0.186349	0.137355	0.097601	0.0811259	0.107792	0.12598	0.106544	0.176068	0.163094	0.151846	0.115904	0.113023	0.173048	0.0996297	0.12671	0.102934	0.0772008	0.152223	0.13283	0.138902	0.136161	0.148203	0.104565	0.173644	0.117564	0.1588	0.206343	0.166192	0.152868	0.138103	0.229883	0.196796	0.16486
2018-06-08 16:45:00	0.176054	0.188037	0.136739	0.132664	0.087041	0.148587	0.155922	0.149881	0.206399	0.175997	0.0901316	0.150164	0.2302	0.108148	0.159299	0.149643	0.182792	0.136091	0.0975289	0.08006	0.105197	0.124278	0.103542	0.176037	0.160024	0.149683	0.113891	0.111343	0.167616	0.0976685	0.124967	0.101316	0.075987	0.150324	0.130895	0.136321	0.133028	0.146863	0.100505	0.171609	0.116305	0.1568	0.203044	0.164436	0.150449	0.136624	0.225495	0.193347	0.163216
2018-06-08 16:48:00	0.171551	0.184204	0.132918	0.129844	0.0850163	0.145519	0.153639	0.146935	0.203532	0.174273	0.0878077	0.147295	0.226261	0.106805	0.156501	0.147496	0.179657	0.134957	0.0977709	0.0784058	0.101728	0.122418	0.100207	0.175962	0.156932	0.147296	0.111558	0.110376	0.173827	0.0963133	0.123176	0.0997957	0.0748468	0.147806	0.128744	0.133798	0.130589	0.145263	0.131614	0.168784	0.115417	0.153984	0.199746	0.16298	0.148259	0.134468	0.221523	0.189744	0.161115
2018-06-08 16:51:00	0.167627	0.180007	0.129331	0.127994	0.0823808	0.142711	0.151726	0.14333	0.201255	0.172253	0.0853003	0.144744	0.222369	0.105904	0.153851	0.146394	0.176397	0.133039	0.0975273	0.0767946	0.0986186	0.120362	0.0968517	0.174946	0.153854	0.145835	0.10925	0.108262	0.157155	0.0952019	0.120614	0.0984361	0.0738271	0.146098	0.125791	0.13117	0.128264	0.143131	0.130285	0.166383	0.114758	0.151345	0.196689	0.161076	0.145801	0.133212	0.217299	0.185294	0.160421
2018-06-08 16:54:00	0.164154	0.176042	0.125844	0.125758	0.0795422	0.139945	0.149466	0.140709	0.198529	0.170521	0.0823782	0.141532	0.218905	0.104689	0.151141	0.145321	0.172999	0.131596	0.0974081	0.0753004	0.0958904	0.118533	0.0934318	0.174054	0.150746	0.144646	0.106678	0.10619	0.178264	0.0938236	0.1187	0.0972706	0.0729529	0.143946	0.123992	0.128029	0.125676	0.140108	0.128586	0.163763	0.11309	0.148834	0.193947	0.159197	0.143587	0.13131	0.212807	0.18172	0.159274
2018-06-08 16:57:00	0.160928	0.171767	0.122046	0.122596	0.0769725	0.13656	0.146645	0.13832	0.19613	0.168938	0.0795881	0.137895	0.21572	0.103747	0.148804	0.143575	0.169584	0.129983	0.0971542	0.0737508	0.0934919	0.116907	0.0907572	0.173101	0.147639	0.142304	0.103913	0.103673	0.175093	0.091941	0.116847	0.0960063	0.0720047	0.141327	0.122334	0.12499	0.123104	0.13761	0.126419	0.161123	0.112317	0.145941	0.19046	0.157524	0.141565	0.129178	0.208493	0.178571	0.157788
2018-06-08 17:00:00	0.157354	0.167471	0.119455	0.120234	0.0750952	0.13367	0.144211	0.135878	0.194333	0.167455	0.0777594	0.134314	0.212761	0.103156	0.146186	0.1422	0.166062	0.127592	0.0966486	0.0724572	0.0918435	0.115449	0.0876071	0.17192	0.144421	0.140288	0.101608	0.10116	0.134045	0.0903666	0.114975	0.0948545	0.0711409	0.138687	0.120836	0.122369	0.120983	0.135262	0.124288	0.158459	0.111037	0.143611	0.187226	0.156163	0.139683	0.127428	0.204524	0.174936	0.156269
2018-06-08 17:03:00	0.154946	0.163522	0.116952	0.118435	0.0728633	0.131179	0.14168	0.133235	0.191885	0.165112	0.07513	0.131056	0.209262	0.102531	0.143815	0.140008	0.162865	0.125425	0.0959445	0.0716717	0.0899422	0.113943	0.084459	0.16967	0.141451	0.137208	0.099381	0.0993452	0.142605	0.0888663	0.112238	0.0936783	0.0702587	0.136437	0.119366	0.119627	0.119525	0.132807	0.121338	0.156052	0.110302	0.141143	0.184183	0.154982	0.138455	0.125984	0.200649	0.171848	0.154068
2018-06-08 17:06:00	0.151207	0.159409	0.114728	0.115968	0.0704392	0.128045	0.139652	0.129833	0.189718	0.164113	0.0727307	0.128054	0.205932	0.101953	0.141422	0.13826	0.16005	0.122964	0.0949821	0.0702902	0.0875443	0.112579	0.0813989	0.167112	0.138665	0.135493	0.0969977	0.097227	0.149467	0.0870942	0.109722	0.092339	0.0692542	0.134222	0.118239	0.117143	0.11782	0.130411	0.119371	0.152776	0.109317	0.13854	0.181092	0.153563	0.136853	0.124993	0.196488	0.168782	0.152285
2018-06-08 17:09:00	0.148088	0.155319	0.111874	0.1127	0.0675808	0.124589	0.138292	0.126607	0.187205	0.162636	0.0707137	0.125003	0.202576	0.100943	0.138842	0.136146	0.15761	0.120991	0.0936898	0.0690279	0.0850781	0.110778	0.105867	0.16482	0.135642	0.133755	0.0942285	0.0945772	0.151268	0.0859523	0.107244	0.0905336	0.0679002	0.131882	0.116821	0.114478	0.115961	0.12815	0.116994	0.150093	0.108413	0.136024	0.177855	0.152245	0.13437	0.123776	0.191769	0.165938	0.149674
2018-06-08 17:12:00	0.144966	0.151547	0.109503	0.109967	0.0648978	0.121699	0.13596	0.124195	0.18483	0.161025	0.0682056	0.121264	0.199005	0.0998146	0.136455	0.134287	0.154947	0.118282	0.0922304	0.0675305	0.0821664	0.109432	0.104028	0.162316	0.132888	0.13164	0.0917125	0.0920005	0.156116	0.0837357	0.1058	0.0892535	0.0669402	0.129294	0.114989	0.111701	0.114831	0.125401	0.114634	0.146927	0.106881	0.133534	0.174377	0.150777	0.132157	0.122499	0.187343	0.16295	0.148059
2018-06-08 17:15:00	0.141442	0.147907	0.107505	0.107671	0.0625882	0.119028	0.134336	0.121593	0.182895	0.158784	0.0656063	0.11812	0.195214	0.0979485	0.133929	0.132568	0.152144	0.114806	0.0910245	0.0659903	0.079972	0.10798	0.103077	0.15991	0.129696	0.128839	0.0893775	0.0891453	0.156811	0.0817701	0.105021	0.0879443	0.0659582	0.126633	0.113173	0.108144	0.112931	0.122618	0.112701	0.144222	0.105785	0.131016	0.17084	0.149346	0.129525	0.120674	0.183205	0.159592	0.145616
2018-06-08 17:18:00	0.138129	0.144114	0.105273	0.104575	0.0599987	0.116412	0.132207	0.119226	0.180651	0.156731	0.0633262	0.114889	0.192299	0.0965381	0.131121	0.130737	0.149637	0.110474	0.089914	0.0647134	0.0777111	0.106675	0.10156	0.157086	0.127005	0.126889	0.0869328	0.086377	0.147205	0.0802824	0.102738	0.086734	0.0650505	0.124241	0.111594	0.104795	0.11058	0.119331	0.109961	0.141753	0.10401	0.128676	0.167724	0.148355	0.127036	0.119265	0.179303	0.157188	0.143295
2018-06-08 17:21:00	0.135099	0.14054	0.102451	0.102437	0.0585278	0.114483	0.13117	0.116861	0.178249	0.154291	0.061056	0.111565	0.189054	0.0952356	0.128951	0.128518	0.147221	0.106515	0.0884118	0.0625314	0.0754962	0.105683	0.100709	0.1551	0.125343	0.125105	0.0838952	0.0840397	0.147888	0.0787587	0.10069	0.0852062	0.0639046	0.12215	0.110399	0.101849	0.108104	0.116543	0.107955	0.13892	0.101614	0.125984	0.164406	0.146933	0.124639	0.118129	0.176018	0.154912	0.141507
2018-06-08 17:24:00	0.132267	0.137397	0.100114	0.100464	0.0564431	0.112241	0.129323	0.11489	0.176332	0.151583	0.058233	0.107759	0.185468	0.0935904	0.126915	0.125793	0.144637	0.102922	0.0874099	0.0606571	0.0733548	0.104644	0.0995471	0.152503	0.122682	0.122417	0.0815679	0.0814286	0.148234	0.0768598	0.0989575	0.0837049	0.0627787	0.120188	0.10936	0.0981778	0.105182	0.11387	0.105572	0.136504	0.0999057	0.123506	0.159975	0.146276	0.122457	0.115427	0.172254	0.152167	0.138575
2018-06-08 17:27:00	0.129122	0.134028	0.0982654	0.0978627	0.0544199	0.110006	0.126995	0.112514	0.173956	0.147708	0.0559462	0.103728	0.181572	0.091746	0.124254	0.122711	0.14196	0.0988937	0.0870875	0.0585949	0.0708433	0.103251	0.0983728	0.149715	0.119405	0.119465	0.0785813	0.0788877	0.147551	0.0743645	0.0970337	0.0826004	0.0619503	0.117604	0.108558	0.0946424	0.102986	0.111062	0.102785	0.133186	0.0975442	0.120928	0.155818	0.14504	0.120559	0.113427	0.167738	0.148961	0.136241
2018-06-08 17:30:00	0.125387	0.130569	0.0969884	0.0957856	0.0526815	0.107922	0.124404	0.109785	0.171199	0.144051	0.0533628	0.0997914	0.177418	0.0895973	0.121381	0.119662	0.139497	0.0950036	0.0861404	0.0571372	0.0681159	0.100872	0.097296	0.146323	0.115825	0.116237	0.0760922	0.0761458	0.145577	0.071971	0.094488	0.0812242	0.0609181	0.114726	0.107262	0.0915462	0.10069	0.10779	0.100424	0.129724	0.0951079	0.118257	0.151886	0.142941	0.118597	0.110085	0.163101	0.14658	0.132512
2018-06-08 17:33:00	0.122226	0.127195	0.0940626	0.0940174	0.0504057	0.105904	0.121505	0.106485	0.167799	0.140213	0.0515912	0.0953835	0.17327	0.087689	0.118165	0.11683	0.13614	0.0910635	0.0846171	0.0559092	0.0654987	0.0986342	0.0958205	0.142827	0.112531	0.114759	0.0733086	0.0736643	0.143465	0.070261	0.0919888	0.0796543	0.0597407	0.112283	0.104541	0.0888128	0.0983987	0.104792	0.0973995	0.126721	0.0919083	0.115482	0.148306	0.140757	0.115237	0.107682	0.158683	0.143713	0.129695
2018-06-08 17:36:00	0.119839	0.124371	0.090033	0.0923873	0.047727	0.103994	0.118901	0.103336	0.164866	0.136387	0.0494855	0.0912602	0.169477	0.0860356	0.11581	0.113971	0.133471	0.0873119	0.0836739	0.054366	0.0635725	0.0966201	0.0943961	0.140633	0.1093	0.111997	0.0708933	0.0710634	0.141621	0.0681849	0.089244	0.0783285	0.0587464	0.110089	0.102123	0.0852993	0.0954802	0.101081	0.0939472	0.123599	0.0891747	0.112268	0.144381	0.138961	0.112123	0.105413	0.153843	0.141184	0.126332
2018-06-08 17:39:00	0.116887	0.121366	0.0860542	0.0900498	0.045438	0.102225	0.116707	0.101101	0.162858	0.131895	0.0479997	0.0871724	0.165549	0.0842564	0.112778	0.111058	0.131087	0.083371	0.0821719	0.0531569	0.0611184	0.0950458	0.0935434	0.136824	0.105716	0.109545	0.0685602	0.0688381	0.134163	0.0661815	0.0876199	0.0769436	0.0577077	0.107944	0.100592	0.0814319	0.0921596	0.0985022	0.0908365	0.120204	0.0863183	0.109754	0.140153	0.1374	0.108703	0.102745	0.149581	0.13801	0.123766
2018-06-08 17:42:00	0.11343	0.118436	0.0843156	0.0883544	0.0434275	0.0999647	0.114561	0.0984489	0.160036	0.126814	0.0457617	0.0822962	0.161857	0.0830695	0.110457	0.107812	0.128234	0.0788578	0.0806625	0.0513879	0.0590991	0.0929111	0.0920993	0.132484	0.102876	0.107082	0.0650134	0.0666327	0.134056	0.0639443	0.0845159	0.0760163	0.0570122	0.105225	0.0978752	0.0774519	0.0891229	0.0950706	0.087558	0.116454	0.0827431	0.10639	0.136578	0.134738	0.105995	0.0995498	0.145091	0.13467	0.121562
2018-06-08 17:45:00	0.109566	0.115763	0.0821131	0.0855779	0.0417351	0.0971468	0.111528	0.0944959	0.155551	0.122379	0.043113	0.0776296	0.157539	0.081801	0.107666	0.104634	0.124992	0.0744643	0.0791574	0.0501524	0.057883	0.0909827	0.0900795	0.128936	0.100188	0.104581	0.0614192	0.0643934	0.120422	0.0620693	0.0819352	0.0753047	0.0564785	0.101988	0.0948583	0.0738845	0.0861687	0.091511	0.084079	0.113056	0.0791928	0.102869	0.13314	0.132543	0.102271	0.0972478	0.139696	0.131444	0.11711
2018-06-08 17:48:00	0.106486	0.113114	0.0801239	0.0834369	0.0406295	0.0947696	0.108057	0.0909373	0.151201	0.117674	0.0412036	0.0730411	0.153149	0.0802976	0.105238	0.101325	0.122117	0.070515	0.0765218	0.0483762	0.0564479	0.0888189	0.0884849	0.125637	0.0979396	0.101944	0.0587434	0.0624601	0.123683	0.0603407	0.0793604	0.0738404	0.0553803	0.0987343	0.091162	0.0705223	0.0828296	0.0885859	0.0820307	0.109074	0.0761126	0.0995562	0.13011	0.129362	0.0976203	0.0944353	0.134812	0.128397	0.112476
2018-06-08 17:51:00	0.102885	0.110292	0.077055	0.0805855	0.039012	0.0920812	0.10397	0.0876472	0.146806	0.112972	0.0527831	0.0682274	0.148365	0.0794421	0.102603	0.098098	0.11873	0.0671598	0.074233	0.0466555	0.0551313	0.0868778	0.0863753	0.122212	0.0952277	0.0988605	0.0556554	0.0609918	0.127079	0.0579078	0.0773135	0.0727548	0.0545661	0.0955179	0.0876496	0.0674353	0.0798038	0.0855443	0.0793437	0.105606	0.0729449	0.0965643	0.126387	0.126411	0.0933941	0.0912986	0.130071	0.125389	0.108686
2018-06-08 17:54:00	0.0990865	0.107959	0.0742818	0.0782973	0.0375234	0.0900152	0.10106	0.0845686	0.143316	0.108476	0.0514132	0.0634385	0.144355	0.0785062	0.0997521	0.0949423	0.115786	0.0630651	0.0717594	0.0454003	0.0534757	0.0854405	0.0840025	0.118915	0.0932468	0.0956264	0.0524181	0.0586821	0.131458	0.0559469	0.07511	0.0716442	0.0537331	0.0929069	0.0843409	0.0645365	0.0771681	0.0825007	0.0765065	0.102753	0.068951	0.093776	0.122634	0.123333	0.0900405	0.0887735	0.12549	0.122136	0.105336
2018-06-08 17:57:00	0.0957922	0.105208	0.0700703	0.0761622	0.0357508	0.0879214	0.0967337	0.0816164	0.139702	0.103832	0.0505123	0.0806934	0.140042	0.0764999	0.0967416	0.091874	0.112715	0.058986	0.0693549	0.04386	0.0524247	0.082976	0.0817161	0.115015	0.0906564	0.0927497	0.0494861	0.0565574	0.136828	0.054228	0.0734723	0.070772	0.053079	0.0905516	0.0812919	0.0621403	0.0745785	0.0805129	0.0738738	0.0994929	0.0650446	0.0913279	0.119113	0.120299	0.0866732	0.0855575	0.120544	0.118926	0.101457
2018-06-08 18:00:00	0.0933356	0.102566	0.0666012	0.0739909	0.0347849	0.085625	0.0923001	0.0783659	0.135078	0.0989169	0.049658	0.0779919	0.135921	0.0750726	0.0939804	0.0890298	0.109632	0.0555597	0.0674097	0.0424764	0.0501198	0.0808522	0.0792184	0.111439	0.0884557	0.0903254	0.0465599	0.0545012	0.143431	0.0521602	0.0712426	0.0689858	0.0517393	0.0876355	0.0778677	0.0599221	0.0718622	0.0778241	0.0712955	0.0965354	0.0613289	0.0887276	0.115539	0.116797	0.0834221	0.0823139	0.116035	0.11521	0.0981744
2018-06-09 06:00:00	0.0329046	0.0174729	0.0387623	0.0141117	0.0256435	0.0277794	0.0210573	0.026327	0.0277055	0.0292972	0.0180019	0.0172343	0.036648	0.00674339	0.0278159	0.0216475	0.0215578	0.0302967	0.0726028	0.0228222	0.026496	0.0151602	0.0190616	0.0542304	0.0334605	0.0384166	0.0194005	0.0267531	0.0155005	0.0354002	0.0192442	0.018681	0.018681	0.0278617	0.014096	0.0364724	0.0337651	0.0260881	0.0244632	0.0197601	0.0133349	0.255508	0.0353702	0.0257073	0.0277296	0.0261112	0.0262886	0.0321303	0.0217374
2018-06-09 06:03:00	0.03584	0.0194561	0.0426783	0.0153882	0.028473	0.0300058	0.0233642	0.0279686	0.030821	0.0303525	0.0201445	0.0163037	0.0394807	0.00718602	0.0307949	0.0233509	0.0231967	0.0324318	0.0822428	0.0238534	0.0294694	0.0160579	0.0198159	0.0780678	0.0353067	0.0395754	0.0218238	0.029199	0.0322859	0.0381699	0.0197778	0.0183285	0.0183285	0.0282508	0.0148132	0.0385607	0.0365481	0.0276687	0.0281837	0.0213376	0.0135776	0.258584	0.0365156	0.0260806	0.0294634	0.0282249	0.0273863	0.0349011	0.0241007
2018-06-09 06:06:00	0.0402358	0.0212302	0.0463081	0.016586	0.0311208	0.0328865	0.025588	0.0305144	0.0337402	0.0315879	0.0225772	0.0155239	0.0432081	0.00689913	0.0338033	0.0251563	0.0253669	0.03385	0.0937482	0.0259228	0.0323945	0.0170404	0.0201072	0.0845512	0.0381144	0.0414793	0.0242078	0.0323381	0.0171119	0.040846	0.0206528	0.0181236	0.0181236	0.0290751	0.0149732	0.0405693	0.0395686	0.0293232	0.0312252	0.0225793	0.0141812	0.258297	0.0372294	0.0263523	0.0310135	0.0305849	0.0390721	0.0379794	0.0263486
2018-06-09 06:09:00	0.04395	0.0240845	0.050262	0.0254377	0.0343472	0.0358628	0.0281277	0.0329014	0.0379419	0.0320693	0.0249857	0.014863	0.0468499	0.00741574	0.0366842	0.0274216	0.0282601	0.0354466	0.105289	0.0271289	0.0347694	0.0183154	0.0204248	0.0917024	0.0407149	0.0428339	0.0270631	0.0355354	0.018279	0.0439542	0.0216431	0.0184862	0.0184862	0.0303809	0.0105907	0.0429584	0.0423188	0.0310841	0.0348133	0.0248903	0.0143488	0.255332	0.0381886	0.0271886	0.0327974	0.0331897	0.0410957	0.0413664	0.0293942
2018-06-09 06:12:00	0.0479899	0.0270816	0.054026	0.027231	0.0383639	0.0389577	0.0301011	0.0356577	0.0418416	0.0327671	0.0276857	0.0146795	0.049968	0.00794019	0.0406159	0.0295215	0.0305839	0.0366909	0.116994	0.0290765	0.0378242	0.0195086	0.0209147	0.0987043	0.0441778	0.0441574	0.029742	0.0387605	0.0198083	0.047254	0.0226648	0.0186269	0.0186269	0.0323239	0.0115345	0.0449235	0.0455099	0.0332745	0.0386701	0.0262884	0.0229907	0.248484	0.0392818	0.0282043	0.0352562	0.0358342	0.0432787	0.0440239	0.0329021
2018-06-09 06:15:00	0.0527208	0.0303952	0.0573472	0.0275969	0.0423669	0.0426816	0.032971	0.0381697	0.0457261	0.0342743	0.0303659	0.0140926	0.0527067	0.00828279	0.0435128	0.0313935	0.0327982	0.0387912	0.130189	0.0311503	0.0404266	0.0211157	0.0218945	0.107608	0.0481056	0.0460394	0.0329835	0.0420724	0.0219142	0.0504022	0.0235298	0.0195822	0.0195822	0.0337941	0.0127025	0.0474734	0.0487953	0.0362262	0.0421428	0.028137	0.0256452	0.238009	0.0407209	0.0290511	0.037736	0.0388924	0.045842	0.046728	0.0358272
2018-06-09 06:18:00	0.0556104	0.0338307	0.0425851	0.0287757	0.0460421	0.0462395	0.0355097	0.0415051	0.0501833	0.03525	0.0333643	0.0141869	0.0559124	0.00835237	0.0381409	0.0335195	0.0359254	0.0410954	0.143459	0.0331683	0.0437681	0.0224974	0.0228036	0.114393	0.052043	0.0478166	0.035753	0.0457669	0.0241754	0.05362	0.025041	0.0200457	0.0200457	0.0358024	0.0140593	0.0501011	0.0527858	0.0399105	0.0464062	0.0305695	0.0280993	0.223201	0.0419128	0.03087	0.0410941	0.0426077	0.0487203	0.0502721	0.0392376
2018-06-09 06:21:00	0.0598865	0.0370774	0.0465607	0.0297417	0.0492984	0.0501063	0.0377533	0.0447052	0.0548679	0.0373778	0.0363313	0.0147737	0.0588614	0.00901779	0.0409073	0.0358558	0.0389419	0.0435457	0.157889	0.0349272	0.0468787	0.0246534	0.0233587	0.122152	0.0551268	0.0500692	0.0390937	0.0495905	0.0263422	0.0573014	0.0266794	0.0200609	0.0200609	0.0377491	0.0126626	0.0524128	0.0561299	0.0434657	0.0503667	0.0331706	0.0305053	0.203918	0.0434278	0.0329716	0.0445075	0.045948	0.0522674	0.0537461	0.0435364
2018-06-09 06:24:00	0.0646383	0.0406271	0.0505384	0.0314806	0.0527139	0.054226	0.0407255	0.0478438	0.0593794	0.0393735	0.039219	0.0194448	0.0619662	0.00966876	0.0449395	0.038621	0.0419596	0.046019	0.174172	0.0372277	0.0496882	0.0266991	0.0244925	0.131711	0.0597132	0.0525288	0.0419772	0.0533672	0.0283944	0.0600009	0.0274282	0.0210377	0.0210377	0.0404855	0.0143519	0.0548684	0.0598323	0.0473534	0.0546303	0.0349678	0.0326238	0.180396	0.0450804	0.0342975	0.0476308	0.0495877	0.0423006	0.0581729	0.0476598
2018-06-09 06:27:00	0.0693954	0.0444885	0.0548678	0.0319079	0.0557447	0.0583523	0.0438971	0.050839	0.0641008	0.0407718	0.0422035	0.0201558	0.0654961	0.0101533	0.0483471	0.0412044	0.045566	0.0490564	0.190212	0.0390656	0.0525112	0.0295887	0.0251608	0.106585	0.0646403	0.05488	0.0451215	0.0569566	0.0262446	0.0630555	0.0294693	0.0222565	0.0222565	0.0429989	0.016841	0.0566237	0.0635895	0.0390417	0.0587241	0.0381196	0.0235361	0.152412	0.0467085	0.0365769	0.0503592	0.0528193	0.0461546	0.0633484	0.0507186
2018-06-09 06:30:00	0.0747354	0.0486086	0.0598624	0.023249	0.0591638	0.0620334	0.0466792	0.0541208	0.0691709	0.0414246	0.0450535	0.0210048	0.0688322	0.0104848	0.052329	0.0437653	0.0496705	0.0514235	0.2046	0.0408969	0.0558886	0.0321779	0.0259705	0.112419	0.0694851	0.0576472	0.0476765	0.0602701	0.0270663	0.0653743	0.0312275	0.0221306	0.0221306	0.0460082	0.0196287	0.0585585	0.0673202	0.0430806	0.0634008	0.0415321	0.0261506	0.119744	0.0485273	0.0398238	0.0532465	0.0560576	0.050008	0.0678533	0.0543252
2018-06-09 06:33:00	0.0795109	0.0528897	0.0644643	0.0246324	0.0624789	0.0660859	0.050833	0.0573337	0.0730213	0.0430027	0.047776	0.0225174	0.071706	0.0111172	0.0564305	0.0468155	0.0534605	0.0541577	0.166245	0.0431402	0.0590563	0.0341783	0.02733	0.120192	0.0744682	0.059855	0.0507345	0.0637567	0.045878	0.0678521	0.0331682	0.023472	0.023472	0.0486669	0.0223925	0.0610468	0.0706429	0.0468861	0.0677729	0.0446606	0.0283609	0.0814405	0.0503165	0.0426592	0.0559064	0.0593645	0.053381	0.0722848	0.0574949
2018-06-09 06:36:00	0.0841891	0.0567621	0.0689622	0.0271734	0.0659594	0.0707083	0.0534705	0.0609366	0.0771987	0.0452313	0.0504051	0.0236756	0.0747117	0.0122827	0.0602229	0.0498048	0.0562689	0.0567937	0.178148	0.0457009	0.0627909	0.0367211	0.0285819	0.128589	0.0797692	0.0627829	0.0542972	0.0674051	0.0651309	0.0705249	0.0350324	0.024875	0.024875	0.0518946	0.0254767	0.0633397	0.0741327	0.0502326	0.072288	0.0476932	0.0303106	0.0568336	0.0527787	0.0448931	0.0602732	0.0627077	0.0570654	0.077416	0.0607622
2018-06-09 06:39:00	0.0891606	0.0606435	0.0737259	0.0293864	0.0689941	0.0756236	0.0570799	0.0650411	0.0810591	0.0477237	0.0535078	0.0252226	0.0773698	0.0132554	0.0640739	0.052566	0.0604789	0.0598305	0.189696	0.0477283	0.0655215	0.0394833	0.0297991	0.137092	0.0847283	0.0654175	0.0573161	0.0710154	0.0841394	0.0739305	0.0371455	0.0264095	0.0264095	0.0549987	0.0287632	0.0668879	0.0777062	0.0545088	0.076235	0.050559	0.0331782	0.0605125	0.0558145	0.0474612	0.0645424	0.0662096	0.0612111	0.0817254	0.0644409
2018-06-09 06:42:00	0.0949456	0.0633324	0.0785651	0.0325221	0.071941	0.0807172	0.0599894	0.0696067	0.0849015	0.0497807	0.0566884	0.0266198	0.0799822	0.0144712	0.0688727	0.0556167	0.0650296	0.06269	0.199946	0.0506081	0.0688296	0.0413486	0.0315677	0.143959	0.0903652	0.0689541	0.0599904	0.0744271	0.103991	0.0769988	0.0390461	0.0285272	0.0285272	0.0586455	0.032446	0.0701535	0.081134	0.059168	0.0803022	0.0539579	0.0357252	0.0640443	0.0583965	0.0501697	0.0682785	0.0687952	0.065964	0.0860343	0.068147
2018-06-09 06:45:00	0.1007	0.0663071	0.0832042	0.0268391	0.0556843	0.0856375	0.0636332	0.0740713	0.0889278	0.0509316	0.0597824	0.0284385	0.0830538	0.0157432	0.072773	0.0588229	0.0691353	0.0650112	0.209852	0.0532954	0.0720457	0.0437939	0.0332869	0.148898	0.0947144	0.0720548	0.0628009	0.0772772	0.0824458	0.0798664	0.0409545	0.0300054	0.0300054	0.0620335	0.036953	0.0725111	0.0841494	0.0636157	0.083989	0.0569777	0.0392877	0.0669029	0.0608972	0.0535311	0.0714442	0.0722272	0.070369	0.0896436	0.072661
2018-06-09 06:48:00	0.105776	0.0696133	0.0874949	0.0301854	0.0584681	0.0906566	0.0669663	0.078125	0.0929949	0.0520398	0.0621167	0.0298833	0.0864683	0.0168846	0.0768805	0.0618138	0.0730201	0.0674587	0.219562	0.0555225	0.073691	0.0466478	0.035222	0.153665	0.0993671	0.0742076	0.0650554	0.0799038	0.0688048	0.0551151	0.0429675	0.0325302	0.0325302	0.0654766	0.0405538	0.0751124	0.0871941	0.0686473	0.0877535	0.0595214	0.0414724	0.0697641	0.0634283	0.0563308	0.0750455	0.0751833	0.0757526	0.0931575	0.0761049
2018-06-09 06:51:00	0.110399	0.0728631	0.0910732	0.0330711	0.0609899	0.0950402	0.0708491	0.0822879	0.0963439	0.0533136	0.0646182	0.0308976	0.0898046	0.0183508	0.0806789	0.0643732	0.0773032	0.0692522	0.228204	0.0580133	0.0755979	0.0498974	0.0373996	0.1585	0.103656	0.0764278	0.0676458	0.0829613	0.0723184	0.0571457	0.0445126	0.0357821	0.0357821	0.0686005	0.0441092	0.0775858	0.0904438	0.0734874	0.0913019	0.0626828	0.0439839	0.066235	0.0666822	0.0596352	0.0611295	0.078067	0.0808384	0.0963927	0.0799645
2018-06-09 06:54:00	0.115927	0.0766786	0.0958714	0.0352727	0.0640667	0.0990437	0.0745555	0.0861228	0.0994797	0.0547546	0.0669662	0.0242627	0.092872	0.0196217	0.084921	0.065999	0.0806062	0.0713224	0.235559	0.0593558	0.0763051	0.0528328	0.0392034	0.163249	0.108142	0.0789757	0.0701709	0.0850775	0.0433967	0.0590309	0.0467327	0.0387659	0.0387659	0.0718522	0.0474727	0.079653	0.0931278	0.0772919	0.0945623	0.0653505	0.0458931	0.0694395	0.0699787	0.0619325	0.0678724	0.0810265	0.0856887	0.0992628	0.0830648
2018-06-09 06:57:00	0.120958	0.0797381	0.0999556	0.0374669	0.0665528	0.102763	0.0777321	0.0893306	0.103165	0.0566561	0.0690817	0.0266904	0.0961025	0.0211761	0.0888413	0.0677658	0.0835345	0.0729379	0.242935	0.0614893	0.078258	0.055618	0.0406851	0.167254	0.112471	0.0815092	0.072548	0.0868589	0.0634674	0.0613525	0.0494172	0.0420467	0.0420467	0.0754777	0.050569	0.0819936	0.0954875	0.0809636	0.097549	0.0678968	0.0359885	0.0722399	0.0727604	0.0650014	0.074451	0.0830322	0.0904665	0.102447	0.0861294
2018-06-09 07:00:00	0.126201	0.0829795	0.103374	0.041085	0.0692869	0.107187	0.0814588	0.0927843	0.105785	0.0586024	0.0706808	0.0288286	0.0995176	0.0229298	0.0922822	0.0696212	0.0868573	0.0745401	0.248473	0.0634068	0.0793882	0.0588766	0.0428118	0.171331	0.115936	0.0843415	0.0754199	0.0890718	0.0832059	0.0632188	0.0514789	0.045082	0.045082	0.0785742	0.054214	0.0838712	0.0980725	0.084786	0.100513	0.0704926	0.0383366	0.0751702	0.0767665	0.0674941	0.0808893	0.0856557	0.0955371	0.105649	0.0902892
2018-06-09 07:03:00	0.130729	0.0860241	0.107611	0.0444957	0.0719183	0.110792	0.0840708	0.0964136	0.108485	0.0600712	0.0726446	0.0315601	0.1021	0.0250189	0.0951927	0.0720475	0.0899363	0.0760604	0.252798	0.0655037	0.0801059	0.0623226	0.0444116	0.175878	0.119242	0.0868712	0.0783813	0.0917121	0.102712	0.0651322	0.0543858	0.0490946	0.0490946	0.0821122	0.0574461	0.0859248	0.100767	0.0885169	0.103011	0.0729929	0.0402384	0.0780378	0.0803624	0.0708607	0.0882073	0.0876192	0.100776	0.107766	0.0938142
2018-06-09 07:06:00	0.13564	0.0890583	0.111521	0.0469775	0.0740803	0.114119	0.0859096	0.100823	0.111066	0.0618109	0.0744204	0.0337229	0.10467	0.018402	0.0989447	0.0741072	0.0934815	0.0777046	0.256011	0.0673327	0.0810152	0.0652825	0.0467211	0.179804	0.122247	0.0893619	0.0810382	0.0931322	0.122371	0.0670258	0.0570295	0.0531024	0.0531024	0.0852036	0.0599328	0.0881597	0.10313	0.0919521	0.10569	0.0759652	0.0416607	0.0806627	0.084187	0.0739535	0.0955944	0.0890812	0.105407	0.10947	0.0972091
2018-06-09 07:09:00	0.139876	0.0917691	0.114919	0.0506302	0.0763277	0.117377	0.0885179	0.10438	0.113395	0.0636681	0.0759737	0.0353889	0.107664	0.0212041	0.102249	0.0755295	0.0962655	0.0800467	0.257832	0.0690222	0.0822493	0.0684838	0.0492063	0.183163	0.125097	0.0921284	0.0837996	0.0945592	0.140853	0.0683522	0.0595638	0.0576844	0.0576844	0.0883849	0.0629801	0.0896708	0.104452	0.096423	0.107515	0.0784508	0.043474	0.083741	0.0876335	0.0771878	0.103092	0.0905384	0.110035	0.111705	0.0995874
2018-06-09 07:12:00	0.143064	0.0944764	0.117423	0.054219	0.0785388	0.120442	0.0909714	0.106933	0.11464	0.0660423	0.0769688	0.0375209	0.110931	0.0240435	0.105431	0.0766403	0.0983683	0.0812541	0.259069	0.0703742	0.0828838	0.0718451	0.051092	0.18535	0.127738	0.0944279	0.0863572	0.095476	0.149311	0.0702632	0.0619225	0.0616867	0.0616867	0.0915417	0.066347	0.0913275	0.105863	0.0996674	0.109016	0.0805447	0.0458543	0.0863761	0.0918073	0.0801175	0.110555	0.0920808	0.114717	0.114043	0.101442
2018-06-09 07:15:00	0.14617	0.0968408	0.12059	0.0573132	0.080253	0.123979	0.0933219	0.109173	0.116257	0.0685643	0.0784787	0.0393088	0.114159	0.0267214	0.107737	0.0779522	0.0998398	0.0822303	0.258964	0.0717451	0.0836846	0.0750662	0.0534151	0.186938	0.130395	0.0968489	0.0885877	0.0966881	0.159613	0.0714863	0.0639588	0.0661118	0.0661118	0.0944982	0.068874	0.0928792	0.107024	0.103026	0.110225	0.0827019	0.0479086	0.0893287	0.0961253	0.082855	0.117791	0.0937545	0.119012	0.11595	0.103694
2018-06-09 07:18:00	0.149148	0.0988883	0.123819	0.0598803	0.0817242	0.127417	0.0958052	0.110938	0.117858	0.0706233	0.0796477	0.0414228	0.117911	0.0296172	0.110225	0.0792288	0.101613	0.0833893	0.257148	0.0722729	0.0848366	0.0779323	0.0551936	0.188395	0.131748	0.0988463	0.0915538	0.0982981	0.17614	0.0726423	0.0660033	0.0704101	0.0704101	0.0974946	0.0709794	0.0935985	0.108233	0.106549	0.11149	0.0850314	0.0496983	0.0917833	0.099934	0.0852693	0.124154	0.0948091	0.122636	0.117782	0.10621
2018-06-09 07:21:00	0.15105	0.101584	0.125948	0.0635855	0.082997	0.13034	0.0983744	0.112546	0.119081	0.072829	0.0803529	0.0440852	0.120639	0.032014	0.11278	0.0802181	0.102548	0.0847313	0.253661	0.0730165	0.0864381	0.0802671	0.0568659	0.189359	0.133385	0.100647	0.0938327	0.0999161	0.160759	0.0743604	0.0679793	0.0746192	0.0746192	0.100441	0.0731451	0.0947088	0.109325	0.109624	0.111904	0.087051	0.0521111	0.0933839	0.103689	0.0876584	0.130936	0.0958029	0.127144	0.120201	0.10834
2018-06-09 07:24:00	0.152894	0.104404	0.127651	0.0675513	0.0841012	0.13315	0.100548	0.114527	0.119309	0.074868	0.0807484	0.0462458	0.123451	0.0264381	0.114847	0.0814801	0.10382	0.0862345	0.249133	0.0737341	0.087818	0.0829599	0.0590078	0.189868	0.134087	0.102468	0.0962366	0.100989	0.169725	0.0759248	0.0695242	0.07881	0.07881	0.102681	0.0747414	0.0954666	0.109919	0.111501	0.112355	0.0889325	0.0541949	0.0953894	0.107989	0.0902608	0.13606	0.096236	0.130962	0.121905	0.110188
2018-06-09 07:27:00	0.154945	0.106318	0.129293	0.0717378	0.0853909	0.136265	0.102121	0.11634	0.119046	0.0773234	0.0810433	0.0477071	0.126835	0.0290425	0.116311	0.0830101	0.105323	0.087463	0.243497	0.0742898	0.0892126	0.0860116	0.0611076	0.190964	0.134713	0.104202	0.0983592	0.101403	0.178287	0.0772251	0.0709106	0.083261	0.083261	0.105205	0.0769392	0.0964317	0.110698	0.112813	0.112952	0.0908032	0.0554137	0.0975798	0.112349	0.0922855	0.140686	0.0969979	0.135531	0.123759	0.111378
2018-06-09 07:30:00	0.156977	0.108626	0.130981	0.0753963	0.0870785	0.138557	0.104443	0.117922	0.119815	0.0796674	0.080982	0.0496269	0.13044	0.0307795	0.117615	0.0833849	0.10622	0.0886966	0.237836	0.0755412	0.0896481	0.088507	0.0635998	0.191653	0.135234	0.10632	0.100473	0.102388	0.186054	0.0787994	0.07226	0.0873664	0.0873664	0.107743	0.0789201	0.0974817	0.111363	0.114469	0.113994	0.092797	0.0568914	0.100301	0.116566	0.0944464	0.144624	0.0972322	0.139023	0.125938	0.112107
2018-06-09 07:33:00	0.158194	0.111204	0.131824	0.0781644	0.088186	0.140465	0.107349	0.119344	0.12045	0.0825836	0.0806842	0.0521381	0.133247	0.0330052	0.118962	0.0839086	0.106295	0.0898315	0.231124	0.0763218	0.0908759	0.0904291	0.0653126	0.191828	0.135752	0.107834	0.103076	0.103271	0.192736	0.0799958	0.0738666	0.0909852	0.0909852	0.109761	0.0798008	0.098689	0.111466	0.115663	0.11384	0.0942725	0.0576406	0.102564	0.120868	0.0963625	0.148203	0.0979515	0.142278	0.127475	0.111709
2018-06-09 07:36:00	0.158683	0.113309	0.133001	0.0817809	0.0900636	0.141887	0.109093	0.120084	0.120798	0.0851052	0.0802987	0.0543855	0.13593	0.0348208	0.120321	0.0840456	0.105959	0.0910507	0.22344	0.0768539	0.0913012	0.092392	0.0666192	0.191704	0.136259	0.109328	0.10562	0.104122	0.175723	0.0810907	0.0753217	0.09519	0.09519	0.111754	0.0808175	0.100155	0.111074	0.116504	0.114177	0.0955519	0.0588078	0.105032	0.125035	0.098706	0.151426	0.0984793	0.145317	0.128992	0.111282
2018-06-09 07:39:00	0.158727	0.115211	0.133485	0.0852175	0.0911389	0.143856	0.111022	0.120198	0.121625	0.0879076	0.0800308	0.0560564	0.138613	0.0362584	0.120436	0.084367	0.105289	0.0919161	0.215144	0.077611	0.0916233	0.0942776	0.0674276	0.191475	0.136908	0.110802	0.107927	0.104522	0.175745	0.0820057	0.0769051	0.0990365	0.0990365	0.113374	0.0814403	0.101537	0.110182	0.117563	0.114266	0.0966101	0.059716	0.106749	0.129093	0.100743	0.154846	0.0991857	0.147668	0.129988	0.109985
2018-06-09 07:42:00	0.1586	0.116917	0.13403	0.0882482	0.0919065	0.145603	0.113439	0.121118	0.122333	0.0911001	0.0795573	0.0581481	0.140729	0.037895	0.121064	0.0853154	0.104176	0.0930234	0.206561	0.078343	0.0910805	0.0960101	0.068052	0.191332	0.136516	0.111768	0.110707	0.104609	0.170992	0.0828429	0.0786665	0.102379	0.102379	0.11497	0.0813036	0.102488	0.109928	0.117857	0.114642	0.098067	0.0607254	0.108262	0.132985	0.102183	0.158634	0.100135	0.149562	0.131024	0.109272
2018-06-09 07:45:00	0.158624	0.118733	0.134679	0.0908373	0.0926252	0.146527	0.114478	0.121712	0.122424	0.0939095	0.079103	0.0598479	0.142821	0.0392966	0.120998	0.086202	0.103178	0.0939822	0.19826	0.078727	0.0902266	0.0982992	0.0687383	0.192099	0.136582	0.112675	0.113289	0.104813	0.161122	0.0840325	0.0798171	0.105824	0.105824	0.116728	0.0815922	0.103946	0.110002	0.116888	0.114814	0.099438	0.0625368	0.109158	0.136447	0.103759	0.161672	0.101002	0.151186	0.132423	0.109082
2018-06-09 07:48:00	0.158837	0.120722	0.134836	0.0929207	0.0937934	0.146972	0.115924	0.122831	0.122295	0.0958285	0.0788206	0.0615633	0.145588	0.0407081	0.12139	0.0871608	0.102497	0.0947588	0.190043	0.078188	0.0893688	0.0999916	0.069459	0.191971	0.136148	0.112961	0.115061	0.105184	0.159201	0.0848277	0.0812859	0.10937	0.10937	0.11827	0.0815429	0.105028	0.109593	0.116508	0.114969	0.100502	0.063701	0.110737	0.139858	0.104805	0.164449	0.101799	0.152987	0.133888	0.107819
2018-06-09 07:51:00	0.158582	0.122625	0.135033	0.0954622	0.0944016	0.14783	0.117395	0.122773	0.122118	0.0976608	0.0776596	0.0633166	0.148094	0.0424706	0.121053	0.0882048	0.101781	0.09576	0.181637	0.0779426	0.0894507	0.101442	0.0702715	0.192034	0.136296	0.114017	0.117004	0.105821	0.157267	0.0857394	0.0824006	0.112333	0.112333	0.120272	0.0816457	0.106255	0.109308	0.116132	0.114844	0.101563	0.0646627	0.111895	0.142833	0.106002	0.167965	0.102695	0.154602	0.1349	0.106684
2018-06-09 07:54:00	0.157686	0.124441	0.135231	0.0963128	0.0949323	0.147907	0.118142	0.122317	0.121804	0.0999747	0.0766256	0.0649775	0.150861	0.0442608	0.121361	0.0890189	0.101704	0.0970797	0.173857	0.0771868	0.0890393	0.102818	0.0711672	0.192018	0.136315	0.114338	0.119185	0.106141	0.154399	0.0863303	0.0833806	0.115874	0.115874	0.122342	0.0815499	0.107621	0.109036	0.115531	0.114552	0.103994	0.0661274	0.11365	0.145685	0.106981	0.170703	0.103019	0.155914	0.136434	0.105452
2018-06-09 07:57:00	0.157023	0.126408	0.13483	0.0989489	0.0953389	0.147088	0.118886	0.121672	0.121556	0.102349	0.0756748	0.0666249	0.152856	0.0458897	0.121491	0.0898152	0.101631	0.0984118	0.165604	0.0769807	0.0892972	0.103972	0.0715553	0.191501	0.13696	0.11476	0.121515	0.106728	0.151051	0.0870692	0.0846183	0.118458	0.118458	0.124099	0.0818128	0.109054	0.108152	0.114772	0.114159	0.105427	0.067335	0.115095	0.147935	0.107981	0.173144	0.103675	0.156485	0.137963	0.103823
2018-06-09 08:00:00	0.155803	0.128163	0.134866	0.100781	0.095799	0.145564	0.119751	0.121466	0.121662	0.104133	0.0746872	0.0686833	0.155008	0.0473396	0.121659	0.0912333	0.102136	0.100165	0.157233	0.0772014	0.0904386	0.10548	0.0721624	0.190464	0.136555	0.115419	0.123405	0.1076	0.148024	0.0874416	0.086325	0.12053	0.12053	0.125655	0.0825752	0.110604	0.108156	0.113901	0.11373	0.106991	0.0689865	0.115933	0.149799	0.109053	0.175092	0.104674	0.157083	0.139447	0.103259
2018-06-09 08:03:00	0.155157	0.129557	0.134807	0.102124	0.0968407	0.144935	0.121412	0.121158	0.121448	0.106378	0.0743139	0.0707856	0.157451	0.0484056	0.121857	0.0924563	0.102438	0.102325	0.149922	0.07774	0.090818	0.107087	0.0734169	0.190004	0.137187	0.115367	0.125694	0.108341	0.144509	0.0880165	0.0877345	0.121706	0.121706	0.127259	0.0832822	0.112146	0.107879	0.11239	0.11327	0.108693	0.070742	0.117511	0.151518	0.109817	0.176447	0.106471	0.15758	0.140588	0.102235
2018-06-09 08:06:00	0.154051	0.131277	0.134126	0.103143	0.0980391	0.144654	0.122964	0.120832	0.121867	0.10806	0.0739529	0.0722182	0.160047	0.0494813	0.12329	0.0938713	0.103741	0.104707	0.143726	0.0780637	0.0903678	0.109039	0.0746088	0.189559	0.13734	0.11666	0.12756	0.109516	0.186555	0.0885992	0.0890775	0.12304	0.12304	0.128864	0.084119	0.11379	0.107888	0.112373	0.113725	0.110102	0.0724354	0.118298	0.153377	0.110398	0.177366	0.107968	0.158324	0.141865	0.101085
2018-06-09 08:09:00	0.152902	0.133078	0.134422	0.102915	0.0992983	0.144408	0.124324	0.12025	0.122192	0.110047	0.0735849	0.0736592	0.163554	0.0506989	0.124196	0.0954785	0.104635	0.106865	0.138068	0.0785763	0.0907771	0.110433	0.0765364	0.18869	0.137888	0.117633	0.129691	0.1104	0.18861	0.0890062	0.0898912	0.123626	0.123626	0.129952	0.0845331	0.115568	0.108407	0.111961	0.11444	0.111616	0.0731832	0.119666	0.154506	0.110654	0.178588	0.109714	0.158934	0.142924	0.100267
2018-06-09 08:12:00	0.153579	0.135066	0.134636	0.102598	0.101165	0.143929	0.126047	0.119825	0.122513	0.112303	0.0734667	0.0748	0.166708	0.0517453	0.125628	0.0965535	0.106267	0.109349	0.132641	0.0789776	0.0906988	0.112313	0.078331	0.18814	0.138349	0.118619	0.132175	0.11172	0.190824	0.0895839	0.0913228	0.124249	0.124249	0.130881	0.0848538	0.116863	0.109368	0.111605	0.115071	0.114151	0.0747707	0.121076	0.155685	0.111095	0.179995	0.11134	0.160015	0.14436	0.0996766
2018-06-09 08:15:00	0.154541	0.137087	0.13602	0.102817	0.10333	0.143056	0.128278	0.119663	0.123173	0.11371	0.0729945	0.0762281	0.170453	0.0530003	0.126979	0.098118	0.108223	0.111727	0.127642	0.0794226	0.0919097	0.114257	0.080405	0.188332	0.13987	0.12038	0.133521	0.112548	0.193146	0.0903532	0.0931298	0.125289	0.125289	0.131554	0.0849733	0.118482	0.109989	0.111787	0.11574	0.11631	0.0761534	0.122177	0.155547	0.111996	0.181035	0.112263	0.160387	0.146154	0.0983993
2018-06-09 08:18:00	0.15538	0.139325	0.137118	0.103418	0.10562	0.14204	0.0979617	0.120082	0.12263	0.116022	0.0728106	0.0781944	0.174959	0.0541723	0.128843	0.100334	0.109922	0.113752	0.123038	0.0800388	0.0927919	0.11593	0.0827955	0.189435	0.141303	0.122584	0.135378	0.113409	0.196046	0.0905453	0.0949668	0.125536	0.125536	0.132503	0.085236	0.120051	0.110693	0.111701	0.116796	0.117885	0.0778048	0.123664	0.1557	0.112846	0.18247	0.114062	0.16098	0.147711	0.0982198
2018-06-09 08:21:00	0.155873	0.141784	0.138736	0.140155	0.107875	0.141156	0.100857	0.120788	0.122512	0.118074	0.0731932	0.0799215	0.178442	0.0551412	0.130873	0.102057	0.112651	0.116716	0.119909	0.0813213	0.0931823	0.116885	0.0857799	0.191095	0.142519	0.124746	0.13753	0.11541	0.197886	0.0914187	0.0973705	0.126995	0.126995	0.133352	0.0870693	0.121461	0.111866	0.111727	0.1178	0.120191	0.0798734	0.125102	0.155619	0.113759	0.183833	0.115417	0.161604	0.149881	0.0981172
2018-06-09 08:24:00	0.157079	0.143998	0.139872	0.142918	0.110221	0.14038	0.103996	0.12233	0.12368	0.120198	0.0744068	0.0817202	0.182133	0.0559338	0.133169	0.103976	0.115072	0.119646	0.115996	0.0824119	0.0938037	0.1183	0.0887754	0.191986	0.143274	0.126672	0.139699	0.117634	0.200283	0.0923281	0.0995547	0.128155	0.128155	0.134201	0.088711	0.123501	0.113801	0.112151	0.119008	0.121767	0.0816408	0.126207	0.155239	0.114856	0.185855	0.117448	0.162309	0.152411	0.0985366
2018-06-09 08:27:00	0.15798	0.145639	0.141398	0.145305	0.112827	0.140174	0.107958	0.124557	0.125653	0.12268	0.0754862	0.0837609	0.186163	0.0570974	0.136196	0.105742	0.117931	0.122416	0.113564	0.0828378	0.0954036	0.119641	0.0914273	0.193658	0.145246	0.129318	0.141918	0.119951	0.202512	0.0931581	0.101147	0.128857	0.128857	0.134612	0.0905697	0.125856	0.115917	0.112875	0.120276	0.123805	0.0835459	0.127974	0.154469	0.116507	0.187304	0.118927	0.163106	0.155136	0.100101
2018-06-09 08:30:00	0.159536	0.14724	0.143579	0.145863	0.115281	0.139531	0.110551	0.126303	0.127024	0.12601	0.0767601	0.0853007	0.190392	0.0581406	0.139012	0.107993	0.120601	0.125652	0.112473	0.0836912	0.0973422	0.120508	0.0940846	0.196634	0.147166	0.131824	0.143934	0.121811	0.203534	0.0934922	0.103503	0.128182	0.128182	0.133908	0.0918016	0.128228	0.117744	0.113771	0.121822	0.125916	0.0849316	0.129841	0.153405	0.118061	0.187585	0.120799	0.163503	0.157664	0.100672
2018-06-09 08:33:00	0.161407	0.148965	0.144371	0.147675	0.11756	0.13906	0.112339	0.127945	0.12813	0.12859	0.0782977	0.0869426	0.194882	0.0597771	0.142092	0.110269	0.123537	0.129015	0.111959	0.085642	0.0993593	0.121232	0.0968732	0.200187	0.149924	0.134516	0.145961	0.123884	0.204211	0.0936299	0.105387	0.128665	0.128665	0.133116	0.0932061	0.13085	0.119869	0.11498	0.123714	0.128925	0.0863036	0.13224	0.154168	0.119788	0.187631	0.122733	0.164519	0.160969	0.102069
2018-06-09 08:36:00	0.163461	0.15056	0.1452	0.149364	0.119636	0.13935	0.113665	0.129324	0.130284	0.131341	0.0796782	0.0887172	0.199145	0.0613355	0.144701	0.111914	0.127924	0.132662	0.113215	0.0870125	0.102134	0.122821	0.0995518	0.203699	0.152841	0.138321	0.148038	0.126538	0.205953	0.094212	0.107507	0.128992	0.128992	0.132545	0.0955501	0.133499	0.122291	0.116867	0.126068	0.131669	0.0880566	0.134136	0.15564	0.122564	0.188116	0.124524	0.166258	0.164647	0.104223
2018-06-09 08:39:00	0.166264	0.151948	0.146501	0.112605	0.122331	0.139783	0.115937	0.131924	0.132224	0.13317	0.081596	0.0902001	0.203781	0.0631285	0.1479	0.114317	0.133249	0.136508	0.115363	0.0886734	0.104597	0.124016	0.10189	0.207986	0.15622	0.141182	0.149699	0.129863	0.207712	0.095042	0.110346	0.129335	0.129335	0.132191	0.0987029	0.135942	0.125794	0.119572	0.127947	0.134652	0.0903148	0.136233	0.157404	0.124811	0.190123	0.125937	0.16831	0.168196	0.106108
2018-06-09 08:42:00	0.169917	0.153977	0.148561	0.113894	0.124722	0.140275	0.118081	0.134105	0.13559	0.135286	0.0841482	0.0921052	0.208951	0.0647995	0.151307	0.116461	0.139349	0.1403	0.117407	0.0910213	0.108396	0.125194	0.104134	0.211908	0.159706	0.144805	0.151828	0.132834	0.209297	0.095634	0.113479	0.129707	0.129707	0.132256	0.102815	0.138686	0.129165	0.122672	0.130556	0.138273	0.0924934	0.138265	0.159334	0.127874	0.192265	0.128039	0.170109	0.172337	0.109426
2018-06-09 08:45:00	0.17247	0.155852	0.150796	0.114754	0.12682	0.140748	0.119072	0.136088	0.138045	0.137427	0.0863293	0.0934457	0.21356	0.0664447	0.154731	0.118824	0.144725	0.143855	0.121077	0.0932249	0.111128	0.126335	0.10664	0.217047	0.163715	0.147743	0.153029	0.135142	0.209792	0.0967554	0.115553	0.13017	0.13017	0.131575	0.105666	0.141159	0.133287	0.125495	0.132744	0.14125	0.0946639	0.140376	0.16116	0.130435	0.193207	0.130198	0.171573	0.1765	0.112385
2018-06-09 08:48:00	0.176183	0.157282	0.152707	0.11556	0.128089	0.141846	0.11931	0.138434	0.140865	0.138994	0.0890894	0.0943582	0.217884	0.068173	0.157754	0.121016	0.150832	0.147698	0.127109	0.095593	0.11366	0.127422	0.10954	0.222061	0.168687	0.150294	0.155111	0.138434	0.210188	0.0976319	0.117926	0.130487	0.130487	0.131284	0.109108	0.143762	0.137408	0.128512	0.135279	0.1445	0.0969613	0.142473	0.163969	0.133904	0.194075	0.131567	0.17471	0.181804	0.114643
2018-06-09 08:51:00	0.180001	0.158992	0.155401	0.117825	0.130223	0.143687	0.120345	0.141148	0.144557	0.140301	0.0927695	0.0953241	0.221717	0.0696507	0.161013	0.123999	0.157319	0.151177	0.134601	0.0981556	0.116848	0.128218	0.113142	0.227278	0.173893	0.153634	0.157294	0.142125	0.210506	0.0985985	0.120083	0.131421	0.131421	0.1306	0.112175	0.146731	0.141808	0.132397	0.138445	0.148219	0.098593	0.144677	0.166782	0.137472	0.196405	0.133776	0.178172	0.185871	0.118669
2018-06-09 08:54:00	0.184308	0.161077	0.158008	0.119747	0.132234	0.144504	0.121436	0.144083	0.148709	0.141326	0.0964555	0.096638	0.225727	0.0716623	0.164766	0.12676	0.162626	0.154755	0.141354	0.100108	0.119362	0.128744	0.116473	0.231587	0.178089	0.156702	0.15867	0.145824	0.165725	0.0991363	0.121525	0.131332	0.131332	0.13005	0.115793	0.149655	0.145647	0.136467	0.141445	0.151684	0.100744	0.14694	0.169931	0.141013	0.19901	0.136105	0.181626	0.189835	0.123571
2018-06-09 08:57:00	0.18895	0.162548	0.161135	0.122348	0.133621	0.145215	0.123408	0.146602	0.151673	0.142235	0.100067	0.0971591	0.228883	0.0731407	0.167493	0.128705	0.166687	0.158273	0.149147	0.102176	0.122678	0.129641	0.119916	0.236836	0.183591	0.158973	0.159587	0.148886	0.172932	0.0998951	0.123515	0.132106	0.132106	0.129222	0.1193	0.15212	0.149512	0.13995	0.144408	0.154431	0.10284	0.148711	0.172955	0.144154	0.200122	0.138152	0.184591	0.194014	0.128436
2018-06-09 09:00:00	0.193167	0.164946	0.164602	0.124786	0.135033	0.146625	0.124154	0.149534	0.155332	0.142762	0.103905	0.0980984	0.231907	0.0752019	0.170433	0.131088	0.171383	0.161635	0.155511	0.105025	0.12552	0.131705	0.123027	0.240604	0.188448	0.161945	0.160923	0.151689	0.186646	0.10073	0.125555	0.133463	0.133463	0.128902	0.123473	0.154427	0.153717	0.14441	0.14774	0.157149	0.104711	0.151381	0.17591	0.147068	0.201306	0.140503	0.188272	0.198144	0.132182
2018-06-09 09:03:00	0.197449	0.167262	0.168126	0.126564	0.135754	0.148627	0.124993	0.152836	0.159437	0.143259	0.108213	0.0987815	0.235471	0.0773626	0.17472	0.133506	0.176201	0.165311	0.160563	0.106688	0.128827	0.133192	0.125902	0.242854	0.193153	0.165124	0.162819	0.155093	0.193388	0.101885	0.1273	0.13428	0.13428	0.128524	0.127637	0.156925	0.158716	0.14852	0.150739	0.159757	0.106741	0.153918	0.179834	0.150663	0.204219	0.142616	0.192843	0.202967	0.137061
2018-06-09 09:06:00	0.201757	0.169444	0.172408	0.128657	0.136131	0.150345	0.126834	0.155874	0.16386	0.14437	0.112461	0.099558	0.239051	0.0793731	0.178347	0.13574	0.179978	0.168757	0.165011	0.108484	0.132681	0.133927	0.128927	0.24528	0.197608	0.167789	0.164765	0.157732	0.213925	0.103088	0.12866	0.134211	0.134211	0.127936	0.131871	0.158789	0.163615	0.153217	0.155167	0.162834	0.108422	0.156421	0.184031	0.154169	0.206439	0.144893	0.196594	0.207069	0.142115
2018-06-09 09:09:00	0.206765	0.171144	0.177146	0.131238	0.135885	0.152631	0.128607	0.159274	0.167123	0.145228	0.116563	0.100307	0.242995	0.0813304	0.182182	0.138611	0.183677	0.171267	0.170117	0.110521	0.135948	0.135069	0.131526	0.246211	0.201987	0.170823	0.166509	0.160323	0.213796	0.10444	0.130325	0.134934	0.134934	0.126831	0.136453	0.160848	0.168546	0.15745	0.158783	0.165361	0.109564	0.158631	0.188017	0.156758	0.208031	0.14694	0.200921	0.2109	0.147047
2018-06-09 09:12:00	0.211507	0.173341	0.181429	0.133439	0.136085	0.154824	0.129474	0.162881	0.171633	0.144915	0.12063	0.100788	0.247319	0.0835433	0.185409	0.1416	0.187258	0.172982	0.17395	0.112344	0.13885	0.136292	0.134462	0.246199	0.205917	0.173878	0.168171	0.162807	0.215089	0.105787	0.1322	0.134933	0.134933	0.126306	0.140874	0.163009	0.17322	0.162308	0.16292	0.168737	0.111466	0.161501	0.192823	0.160598	0.210401	0.148929	0.205484	0.214064	0.152646
2018-06-09 09:15:00	0.216235	0.175538	0.185711	0.135334	0.136637	0.157239	0.130495	0.166153	0.17569	0.144543	0.125333	0.101176	0.251438	0.0858214	0.189243	0.144022	0.18938	0.174203	0.176321	0.114435	0.141958	0.137383	0.136728	0.24612	0.209797	0.176305	0.170351	0.16485	0.166531	0.10736	0.133933	0.135407	0.135407	0.126498	0.145363	0.165144	0.178146	0.165872	0.166837	0.170879	0.11282	0.164024	0.197327	0.163873	0.213301	0.150377	0.209535	0.216892	0.15824
2018-06-09 09:18:00	0.221855	0.177448	0.190238	0.137415	0.137444	0.159718	0.132043	0.169251	0.179925	0.145119	0.129675	0.101452	0.255331	0.0878716	0.192011	0.146155	0.191503	0.174802	0.178891	0.116162	0.144972	0.13872	0.138757	0.246931	0.213862	0.179009	0.172683	0.166884	0.173815	0.109041	0.135257	0.136789	0.136789	0.12623	0.149116	0.167527	0.182431	0.170704	0.170189	0.173204	0.114597	0.166819	0.202335	0.166395	0.215778	0.152655	0.213349	0.220054	0.162866
2018-06-09 09:21:00	0.226249	0.179944	0.194855	0.139514	0.138114	0.162656	0.133739	0.172639	0.185129	0.145472	0.133843	0.102149	0.259864	0.0905586	0.195103	0.148624	0.193698	0.175429	0.179874	0.118691	0.148011	0.139842	0.140704	0.245087	0.217333	0.181708	0.174598	0.168966	0.182288	0.110561	0.136952	0.138258	0.138258	0.126284	0.15336	0.16993	0.186757	0.175503	0.173766	0.175781	0.116092	0.169668	0.206413	0.169386	0.21817	0.154794	0.217323	0.22345	0.167898
2018-06-09 09:24:00	0.230484	0.182491	0.199405	0.141057	0.138176	0.165803	0.135206	0.175883	0.190915	0.14679	0.137738	0.102806	0.263975	0.0927187	0.19754	0.150519	0.194926	0.17509	0.180947	0.120255	0.151231	0.141588	0.141978	0.243421	0.220142	0.184355	0.177195	0.170744	0.191356	0.112268	0.139241	0.138083	0.138083	0.126256	0.15691	0.171976	0.190392	0.179861	0.177052	0.178135	0.117499	0.171985	0.211319	0.171846	0.221572	0.15642	0.22122	0.226324	0.173644
2018-06-09 09:27:00	0.234807	0.184956	0.203737	0.143129	0.138618	0.16945	0.136637	0.179297	0.196698	0.148447	0.140965	0.103594	0.268039	0.0949732	0.200549	0.152369	0.195386	0.174156	0.183184	0.121654	0.15451	0.142721	0.143365	0.243374	0.222768	0.187035	0.179513	0.172215	0.219288	0.114099	0.140793	0.138906	0.138906	0.126223	0.160244	0.173645	0.19386	0.183618	0.1804	0.179439	0.119036	0.174656	0.216282	0.173513	0.224295	0.158658	0.224611	0.228981	0.180214
2018-06-09 09:30:00	0.239284	0.187397	0.208375	0.144734	0.138835	0.173057	0.137931	0.182145	0.201846	0.149681	0.143739	0.10386	0.272358	0.0973685	0.202799	0.154198	0.19604	0.17331	0.184551	0.122763	0.157437	0.144842	0.14415	0.24263	0.225185	0.188736	0.181351	0.172979	0.169431	0.115434	0.142087	0.139913	0.139913	0.126536	0.163452	0.175208	0.197243	0.187524	0.182732	0.181303	0.120055	0.176935	0.22033	0.175853	0.226225	0.160539	0.228443	0.232592	0.185952
2018-06-09 09:33:00	0.24405	0.190252	0.213649	0.14635	0.138808	0.177072	0.139529	0.184473	0.207373	0.150144	0.146338	0.104373	0.277011	0.0999576	0.205545	0.15588	0.197176	0.171747	0.18556	0.123556	0.159978	0.146504	0.144186	0.240708	0.227553	0.1895	0.18278	0.173519	0.180211	0.116293	0.143056	0.138632	0.138632	0.127004	0.166116	0.176073	0.201166	0.190848	0.185285	0.184054	0.121103	0.179467	0.224754	0.178444	0.22891	0.161789	0.232892	0.235322	0.191522
2018-06-09 09:36:00	0.248301	0.193486	0.218632	0.147578	0.138832	0.179837	0.141465	0.186279	0.212225	0.151509	0.148805	0.105217	0.281458	0.102775	0.207905	0.157618	0.197488	0.17008	0.187691	0.124577	0.162485	0.148649	0.14433	0.239542	0.230044	0.189276	0.184703	0.174377	0.191077	0.1177	0.144361	0.138052	0.138052	0.126995	0.168285	0.177004	0.204095	0.194547	0.187532	0.185243	0.121903	0.181854	0.228817	0.180799	0.231007	0.162995	0.236544	0.237645	0.196041
2018-06-09 09:39:00	0.251592	0.196873	0.223356	0.148718	0.139058	0.183724	0.141995	0.188121	0.217105	0.153593	0.150768	0.105364	0.285438	0.105666	0.21011	0.15947	0.196713	0.168221	0.18965	0.12602	0.165105	0.150682	0.143481	0.240473	0.232402	0.189874	0.186743	0.175314	0.202697	0.118951	0.144984	0.137452	0.137452	0.127125	0.170354	0.178088	0.206821	0.19709	0.189279	0.186639	0.122874	0.183981	0.233067	0.182231	0.232831	0.164191	0.23915	0.240215	0.199726
2018-06-09 09:42:00	0.254542	0.200247	0.227776	0.149668	0.139597	0.187233	0.143295	0.189799	0.221064	0.155542	0.152649	0.105858	0.288842	0.108322	0.211545	0.161052	0.196523	0.166316	0.191298	0.127516	0.166944	0.1527	0.142041	0.241269	0.23507	0.190373	0.188572	0.176209	0.214474	0.120209	0.146151	0.135985	0.135985	0.127057	0.172271	0.179144	0.208861	0.199425	0.190871	0.18799	0.123763	0.186152	0.236787	0.183748	0.234308	0.164841	0.242065	0.24262	0.204116
2018-06-09 09:45:00	0.257558	0.203168	0.232062	0.150438	0.140266	0.190918	0.144893	0.191506	0.225158	0.158072	0.154357	0.105808	0.292396	0.110895	0.213907	0.162669	0.19621	0.164834	0.192862	0.128693	0.16857	0.154263	0.140648	0.242377	0.238236	0.191766	0.190474	0.177007	0.227057	0.121442	0.147203	0.134781	0.134781	0.127718	0.173924	0.180594	0.211404	0.202007	0.192458	0.18965	0.125176	0.188062	0.240502	0.184862	0.235604	0.165879	0.245371	0.24598	0.207663
2018-06-09 09:48:00	0.260794	0.205958	0.236377	0.151426	0.140155	0.194735	0.146623	0.193209	0.229745	0.15992	0.155847	0.105986	0.295882	0.113296	0.216029	0.164568	0.1962	0.163379	0.194006	0.130187	0.17068	0.155431	0.139611	0.241252	0.239936	0.192528	0.192029	0.177864	0.240716	0.122337	0.147981	0.132029	0.132029	0.128691	0.17602	0.181558	0.213449	0.204341	0.193567	0.190734	0.126854	0.189748	0.243969	0.186665	0.23842	0.167533	0.247925	0.248386	0.211486
2018-06-09 09:51:00	0.263211	0.208811	0.240109	0.153049	0.140558	0.198713	0.148066	0.195089	0.234096	0.162049	0.15681	0.1063	0.299365	0.115133	0.21789	0.166802	0.19628	0.161934	0.195544	0.130938	0.17046	0.156808	0.138244	0.24163	0.24141	0.193203	0.193514	0.178982	0.210552	0.123072	0.14935	0.130152	0.130152	0.129674	0.177438	0.182337	0.214769	0.206792	0.194663	0.192144	0.127686	0.190937	0.24727	0.188446	0.240689	0.169031	0.2514	0.250916	0.214613
2018-06-09 09:54:00	0.26554	0.211369	0.243683	0.154588	0.140607	0.202429	0.149789	0.196649	0.237958	0.164632	0.157219	0.106481	0.302632	0.117012	0.218992	0.168713	0.196965	0.160293	0.197132	0.132228	0.171953	0.158899	0.136968	0.242035	0.242949	0.193854	0.194928	0.179826	0.225581	0.124077	0.149515	0.129378	0.129378	0.129996	0.17815	0.183277	0.21644	0.209101	0.195602	0.193199	0.128832	0.193126	0.250527	0.189691	0.242429	0.170057	0.254728	0.25331	0.217329
2018-06-09 09:57:00	0.268059	0.214487	0.247594	0.156131	0.140952	0.20591	0.152227	0.198577	0.24076	0.167153	0.157248	0.106237	0.305866	0.119048	0.220865	0.170158	0.19709	0.158667	0.197626	0.132781	0.173242	0.160818	0.13529	0.242241	0.245229	0.194504	0.196271	0.179915	0.208886	0.124974	0.149932	0.127168	0.127168	0.130821	0.178822	0.183594	0.216909	0.210185	0.196551	0.193988	0.129926	0.195151	0.25326	0.190074	0.244241	0.170879	0.25775	0.255902	0.219421
2018-06-09 10:00:00	0.270552	0.217606	0.250354	0.156405	0.141611	0.20954	0.153554	0.199539	0.24481	0.170077	0.156819	0.106632	0.3083	0.1208	0.222093	0.171605	0.197418	0.156783	0.200414	0.132957	0.174745	0.162103	0.134151	0.242722	0.247508	0.195202	0.197908	0.180195	0.215475	0.126012	0.150633	0.125427	0.125427	0.131909	0.179884	0.184206	0.217479	0.211156	0.197354	0.194852	0.130225	0.196702	0.255451	0.190352	0.24589	0.171705	0.260922	0.258072	0.220824
2018-06-09 10:03:00	0.272962	0.220705	0.252695	0.158345	0.142308	0.21331	0.155693	0.200125	0.247751	0.172986	0.155584	0.107158	0.311164	0.122498	0.223159	0.173169	0.197685	0.155084	0.202109	0.133753	0.174753	0.164735	0.132636	0.243977	0.248821	0.196354	0.199789	0.18055	0.221392	0.127089	0.15173	0.123155	0.123155	0.132248	0.18082	0.185202	0.218571	0.211504	0.197868	0.195758	0.131347	0.198442	0.257782	0.190411	0.247037	0.173134	0.263732	0.260543	0.222592
2018-06-09 10:06:00	0.275301	0.223719	0.254885	0.159325	0.143333	0.216787	0.157319	0.200666	0.251891	0.175179	0.154902	0.107433	0.313779	0.123988	0.223602	0.175156	0.198499	0.153364	0.203903	0.13523	0.174692	0.166784	0.13067	0.246349	0.250519	0.197573	0.201476	0.181419	0.227045	0.128051	0.152372	0.120617	0.120617	0.132884	0.181521	0.186253	0.219342	0.211926	0.198399	0.196826	0.132909	0.199696	0.260197	0.190918	0.249022	0.173915	0.266526	0.2629	0.224067
2018-06-09 10:09:00	0.277321	0.226443	0.25688	0.159488	0.144455	0.219724	0.15845	0.20234	0.25567	0.177725	0.154043	0.145431	0.315938	0.125706	0.225193	0.177275	0.199256	0.151588	0.204726	0.136099	0.175237	0.167955	0.128695	0.248883	0.251273	0.198743	0.203309	0.181931	0.232714	0.129674	0.153385	0.119004	0.119004	0.133329	0.180995	0.187802	0.219732	0.212033	0.199395	0.198193	0.134088	0.200549	0.262037	0.191558	0.251525	0.175351	0.268887	0.265206	0.225483
2018-06-09 10:12:00	0.279132	0.229386	0.258541	0.161361	0.146086	0.222464	0.16044	0.204061	0.258574	0.180206	0.153081	0.147435	0.318234	0.12688	0.226205	0.179186	0.200152	0.150619	0.206017	0.13642	0.175305	0.169142	0.127061	0.251794	0.252648	0.200094	0.205394	0.181959	0.237438	0.130542	0.154346	0.117654	0.117654	0.134308	0.180813	0.188852	0.220489	0.21282	0.200015	0.199657	0.135121	0.201995	0.263643	0.191753	0.253728	0.176966	0.271384	0.267926	0.226344
2018-06-09 10:15:00	0.280673	0.232111	0.259676	0.162012	0.147734	0.224807	0.162604	0.205599	0.260849	0.183061	0.151871	0.148959	0.320636	0.127814	0.227498	0.180874	0.20118	0.149708	0.207667	0.137224	0.175508	0.171323	0.125686	0.254866	0.254099	0.201058	0.207377	0.182048	0.230583	0.131704	0.155652	0.115707	0.115707	0.13512	0.181937	0.19011	0.220984	0.212504	0.200334	0.200474	0.136767	0.203511	0.264582	0.192328	0.256316	0.179061	0.273728	0.269901	0.226515
2018-06-09 10:18:00	0.28213	0.234877	0.26069	0.162196	0.149616	0.226989	0.164251	0.206585	0.262573	0.186039	0.150159	0.150171	0.323481	0.129055	0.228478	0.182435	0.201577	0.148225	0.210457	0.137676	0.175585	0.173027	0.124796	0.257113	0.256029	0.202898	0.208845	0.182434	0.23317	0.132311	0.15752	0.114456	0.114456	0.135379	0.182036	0.19142	0.221388	0.212275	0.20085	0.201414	0.137588	0.205123	0.265676	0.193527	0.258844	0.180494	0.276209	0.272604	0.226444
2018-06-09 10:21:00	0.283736	0.237316	0.262274	0.162596	0.151447	0.229732	0.166263	0.207695	0.264307	0.188506	0.148556	0.151232	0.32662	0.130403	0.229472	0.183975	0.202731	0.147322	0.212338	0.137498	0.176286	0.17462	0.123793	0.260355	0.257072	0.204659	0.211081	0.182531	0.233787	0.13258	0.159261	0.113192	0.113192	0.135928	0.181826	0.192304	0.221444	0.21313	0.202039	0.202573	0.138413	0.207007	0.266325	0.194077	0.26172	0.182614	0.278145	0.274556	0.226834
2018-06-09 10:24:00	0.285744	0.240389	0.264089	0.162998	0.153247	0.231384	0.16933	0.208373	0.264981	0.190933	0.147246	0.153482	0.329221	0.13089	0.230636	0.185626	0.204078	0.146824	0.214328	0.137694	0.176597	0.17595	0.122653	0.264492	0.258928	0.205994	0.212922	0.183039	0.234947	0.133407	0.161047	0.112063	0.112063	0.137103	0.182361	0.193232	0.221902	0.214086	0.202042	0.203871	0.13973	0.207769	0.266987	0.194736	0.264538	0.184864	0.280218	0.277465	0.226661
2018-06-09 10:27:00	0.287163	0.243273	0.265064	0.164299	0.15468	0.232742	0.171531	0.209076	0.265103	0.193549	0.146041	0.154905	0.331393	0.131453	0.231625	0.187579	0.205905	0.146444	0.216197	0.138076	0.176867	0.177115	0.122087	0.267447	0.26042	0.207637	0.214962	0.18365	0.235732	0.1337	0.16312	0.11201	0.11201	0.138376	0.182607	0.193703	0.222288	0.214326	0.202405	0.205725	0.141205	0.20921	0.267287	0.19476	0.266697	0.186249	0.282194	0.279976	0.226368
2018-06-09 10:30:00	0.289036	0.246083	0.266256	0.166345	0.156261	0.234809	0.174044	0.210305	0.263985	0.195811	0.144732	0.155776	0.333844	0.13246	0.233185	0.189118	0.208263	0.146263	0.217768	0.138295	0.17692	0.178389	0.121979	0.271997	0.262034	0.208975	0.216874	0.184179	0.236149	0.134532	0.165195	0.111437	0.111437	0.139701	0.183761	0.194438	0.222443	0.215116	0.202935	0.206905	0.142273	0.211038	0.26747	0.195294	0.26796	0.186896	0.284443	0.282403	0.226224
2018-06-09 10:33:00	0.291431	0.248839	0.267334	0.167812	0.158191	0.236385	0.175854	0.212043	0.262173	0.197706	0.144488	0.156738	0.33714	0.132568	0.235222	0.190161	0.21118	0.146402	0.219679	0.13918	0.177354	0.179499	0.122417	0.277082	0.262866	0.211315	0.218537	0.185448	0.236281	0.135294	0.167176	0.110818	0.110818	0.140783	0.184665	0.19492	0.222878	0.215233	0.203852	0.209148	0.143964	0.213229	0.267745	0.196574	0.268506	0.187686	0.286677	0.285685	0.225719
2018-06-09 10:36:00	0.293589	0.251335	0.268438	0.168696	0.160017	0.23751	0.178441	0.213744	0.260796	0.199785	0.144277	0.158415	0.340133	0.132899	0.237197	0.191239	0.214233	0.14696	0.220934	0.140236	0.177918	0.18004	0.123659	0.281688	0.264375	0.213247	0.220375	0.186773	0.235908	0.135698	0.169769	0.110319	0.110319	0.141781	0.185363	0.195745	0.223905	0.215954	0.204625	0.211093	0.14532	0.215595	0.268397	0.197171	0.268476	0.188721	0.289241	0.288012	0.224965
2018-06-09 10:39:00	0.296409	0.253873	0.270121	0.170907	0.162302	0.238721	0.180749	0.215788	0.259098	0.202115	0.143988	0.159362	0.343137	0.133867	0.239132	0.192096	0.217667	0.148063	0.222283	0.141215	0.17868	0.181089	0.124799	0.285772	0.266163	0.214581	0.222345	0.188856	0.236176	0.136138	0.172042	0.110361	0.110361	0.143203	0.187173	0.196682	0.225169	0.217117	0.205548	0.213117	0.147093	0.218138	0.269064	0.198799	0.267862	0.189716	0.291954	0.290097	0.2238
2018-06-09 10:42:00	0.298199	0.256252	0.271903	0.173143	0.164156	0.240938	0.182783	0.21727	0.258517	0.204736	0.144068	0.16146	0.346167	0.134814	0.240774	0.192872	0.220962	0.149379	0.221882	0.142958	0.180039	0.181901	0.126233	0.289085	0.269237	0.217055	0.224171	0.190838	0.215303	0.136734	0.174579	0.110697	0.110697	0.148276	0.188693	0.197618	0.22488	0.219	0.20638	0.215118	0.148058	0.220125	0.270266	0.200495	0.267299	0.191584	0.294569	0.29325	0.222127
2018-06-09 10:45:00	0.300487	0.25845	0.27428	0.175764	0.166008	0.243715	0.185283	0.219058	0.2578	0.207423	0.143825	0.163533	0.348891	0.13545	0.243318	0.193841	0.224123	0.150603	0.220692	0.144612	0.180512	0.182606	0.127763	0.292458	0.270794	0.219312	0.226065	0.192988	0.210045	0.137316	0.177496	0.111109	0.111109	0.149717	0.190166	0.198377	0.225526	0.220492	0.207422	0.21776	0.149383	0.222285	0.271314	0.202082	0.266101	0.19229	0.296893	0.296595	0.220911
2018-06-09 10:48:00	0.302728	0.261311	0.276332	0.179	0.167919	0.246005	0.18738	0.221024	0.256284	0.210507	0.144387	0.164957	0.35187	0.135514	0.24538	0.194797	0.227262	0.151946	0.218793	0.146549	0.181286	0.184132	0.129421	0.297449	0.272648	0.221465	0.228213	0.195057	0.215391	0.137988	0.17959	0.111948	0.111948	0.151645	0.191789	0.199097	0.225402	0.222115	0.2086	0.220233	0.150894	0.224325	0.272549	0.204132	0.264408	0.192826	0.299684	0.299068	0.22062
2018-06-09 10:51:00	0.304857	0.263664	0.278923	0.181231	0.169704	0.248622	0.189426	0.223646	0.254533	0.213611	0.144885	0.166695	0.354935	0.135734	0.247591	0.195443	0.230598	0.153468	0.216916	0.147454	0.181469	0.185068	0.131474	0.301654	0.27411	0.223279	0.229801	0.197341	0.21548	0.138729	0.182552	0.112704	0.112704	0.153488	0.193873	0.199587	0.226203	0.224216	0.210399	0.222533	0.152811	0.2265	0.274407	0.205825	0.262727	0.449787	0.302266	0.30298	0.219108
2018-06-09 10:54:00	0.307706	0.266075	0.281153	0.183286	0.17112	0.25159	0.192027	0.226223	0.253247	0.216338	0.145115	0.168489	0.35822	0.136105	0.249932	0.196731	0.233719	0.155842	0.214127	0.14833	0.18229	0.186275	0.133946	0.306453	0.276051	0.225454	0.232642	0.199812	0.220875	0.13999	0.184748	0.114784	0.114784	0.156466	0.195397	0.200826	0.227443	0.226704	0.211964	0.224725	0.153696	0.228631	0.275951	0.207807	0.260827	0.381159	0.305706	0.30633	0.218292
2018-06-09 10:57:00	0.310145	0.268022	0.283149	0.185787	0.172542	0.254539	0.194284	0.228979	0.252677	0.219159	0.145567	0.169956	0.36188	0.137304	0.252679	0.197979	0.236801	0.158772	0.211303	0.149379	0.182275	0.187685	0.136395	0.311111	0.278013	0.227025	0.235861	0.202236	0.225742	0.14131	0.186283	0.117249	0.117249	0.159589	0.196907	0.202165	0.228968	0.228772	0.214191	0.227629	0.155218	0.231008	0.278413	0.210037	0.258419	0.318722	0.308589	0.309766	0.217591
2018-06-09 11:00:00	0.312407	0.270318	0.283976	0.188833	0.174219	0.257304	0.195762	0.231124	0.252145	0.22203	0.145508	0.171286	0.365722	0.137554	0.25504	0.198736	0.239946	0.161495	0.208455	0.150552	0.182885	0.188531	0.138001	0.315618	0.280613	0.229247	0.239541	0.205004	0.229818	0.142794	0.188134	0.120517	0.120517	0.161654	0.198733	0.20356	0.229613	0.230385	0.216041	0.230177	0.156592	0.233519	0.280783	0.212444	0.25634	0.261741	0.311166	0.313592	0.216723
2018-06-09 11:03:00	0.314705	0.272934	0.285425	0.191894	0.175718	0.259276	0.197606	0.23339	0.253145	0.224319	0.145987	0.17255	0.369231	0.138032	0.256992	0.19952	0.243335	0.164599	0.205542	0.151503	0.184336	0.189661	0.139271	0.318796	0.282502	0.231466	0.242738	0.208144	0.234548	0.144221	0.19087	0.122567	0.122567	0.164155	0.201672	0.205483	0.231244	0.232949	0.217611	0.232988	0.158153	0.235586	0.283234	0.215725	0.255424	0.210451	0.313989	0.316763	0.217015
2018-06-09 11:06:00	0.31643	0.275208	0.286863	0.194895	0.177313	0.261695	0.199658	0.235258	0.253653	0.226465	0.146969	0.131369	0.373721	0.13844	0.25863	0.200886	0.246262	0.167917	0.201999	0.152954	0.185729	0.190715	0.141251	0.321634	0.284573	0.232991	0.246907	0.210811	0.239394	0.14589	0.192384	0.124504	0.124504	0.167002	0.204955	0.207545	0.231989	0.234639	0.21934	0.235611	0.159159	0.238329	0.287194	0.219062	0.253938	0.165795	0.317	0.31952	0.217913
2018-06-09 11:09:00	0.317745	0.277619	0.287574	0.198113	0.178368	0.263888	0.201558	0.23681	0.255311	0.2286	0.147514	0.133268	0.37732	0.138461	0.260909	0.20225	0.249062	0.171037	0.198586	0.154618	0.186412	0.191963	0.142127	0.32513	0.286626	0.23457	0.250868	0.213379	0.243537	0.14732	0.193233	0.127231	0.127231	0.169526	0.208533	0.209778	0.23388	0.236949	0.221355	0.238592	0.160183	0.24025	0.29088	0.222568	0.251871	0.21624	0.320037	0.322224	0.218655
2018-06-09 11:12:00	0.318704	0.279563	0.287312	0.201119	0.178874	0.265939	0.203862	0.238278	0.257206	0.230318	0.148038	0.136006	0.381113	0.138656	0.262716	0.203872	0.251105	0.174115	0.194796	0.155356	0.18669	0.193031	0.143505	0.329781	0.288624	0.236402	0.255686	0.215663	0.244347	0.148743	0.194449	0.129404	0.129404	0.171596	0.21226	0.212625	0.236319	0.239836	0.223605	0.241105	0.160875	0.242209	0.294448	0.225315	0.250026	0.217966	0.323081	0.324031	0.219547
2018-06-09 11:15:00	0.320611	0.282334	0.287604	0.202964	0.179852	0.267647	0.205921	0.239871	0.25869	0.231607	0.148887	0.13809	0.384099	0.138734	0.264227	0.205192	0.25309	0.177096	0.190512	0.156384	0.187446	0.193724	0.14483	0.333739	0.290233	0.238676	0.260892	0.218192	0.248254	0.150273	0.195549	0.131909	0.131909	0.173058	0.215405	0.215065	0.23862	0.241966	0.225569	0.244011	0.161475	0.244036	0.298117	0.22859	0.248774	0.21937	0.326272	0.325457	0.22111
2018-06-09 11:18:00	0.322731	0.2846	0.288808	0.20467	0.180916	0.26916	0.208548	0.241786	0.260942	0.232541	0.149085	0.140137	0.387787	0.139321	0.26519	0.206403	0.254596	0.18031	0.18605	0.15735	0.18865	0.19518	0.146319	0.337007	0.292412	0.240172	0.26535	0.219684	0.252106	0.151147	0.196812	0.135134	0.135134	0.174297	0.218891	0.217638	0.241129	0.244953	0.227344	0.246074	0.162498	0.245509	0.30145	0.232303	0.246901	0.220368	0.32927	0.327269	0.222436
2018-06-09 11:21:00	0.325213	0.287353	0.290134	0.206467	0.181966	0.269876	0.210289	0.242903	0.262528	0.233326	0.148721	0.142614	0.391912	0.140131	0.266342	0.207999	0.255375	0.183158	0.181778	0.158185	0.189214	0.196772	0.147766	0.339722	0.294985	0.2424	0.270356	0.220697	0.256766	0.152269	0.197736	0.137116	0.137116	0.17502	0.222306	0.219508	0.243796	0.246632	0.229242	0.247876	0.162905	0.247834	0.30487	0.23563	0.245324	0.222903	0.331542	0.328556	0.224079
2018-06-09 11:24:00	0.326469	0.290235	0.290742	0.208039	0.182286	0.27046	0.211619	0.244442	0.2636	0.233313	0.14848	0.144679	0.395138	0.140269	0.267484	0.208767	0.256251	0.186533	0.17792	0.159249	0.189739	0.198475	0.149332	0.342175	0.29764	0.243481	0.275595	0.222675	0.261223	0.154082	0.198902	0.140345	0.140345	0.176171	0.225659	0.221494	0.246169	0.248122	0.23076	0.249807	0.163515	0.249584	0.30788	0.238418	0.243709	0.224932	0.334283	0.328347	0.225145
2018-06-09 11:27:00	0.328447	0.292885	0.291699	0.209666	0.183069	0.270749	0.213335	0.246052	0.265225	0.23405	0.148745	0.146938	0.397959	0.140735	0.268239	0.209975	0.256823	0.189255	0.17295	0.160378	0.189932	0.199981	0.15124	0.342627	0.299938	0.245665	0.279668	0.224104	0.265599	0.155889	0.200652	0.142649	0.142649	0.17673	0.22925	0.223714	0.248205	0.249472	0.231971	0.250975	0.163863	0.250876	0.31124	0.241469	0.243451	0.2275	0.336579	0.328834	0.226321
2018-06-09 11:30:00	0.329868	0.295503	0.293683	0.211214	0.183349	0.271218	0.214569	0.248019	0.266787	0.234215	0.148407	0.14964	0.400152	0.14019	0.269317	0.210484	0.256565	0.19082	0.168154	0.160884	0.19048	0.201889	0.152974	0.343162	0.302338	0.247674	0.283194	0.225111	0.27063	0.157097	0.201289	0.145085	0.145085	0.177644	0.233053	0.225705	0.250072	0.250735	0.233292	0.251266	0.163902	0.252407	0.314542	0.244359	0.242698	0.229606	0.338158	0.327633	0.228174
2018-06-09 11:33:00	0.331251	0.297919	0.296456	0.212003	0.183594	0.271473	0.216378	0.24923	0.268681	0.234947	0.148514	0.152254	0.402585	0.139616	0.270398	0.211182	0.255391	0.192289	0.164145	0.161736	0.189936	0.203418	0.154578	0.343314	0.304583	0.248837	0.286741	0.226016	0.275477	0.158576	0.202083	0.147015	0.147015	0.178704	0.235766	0.227401	0.252258	0.251733	0.233995	0.251795	0.164023	0.253953	0.318542	0.247314	0.241562	0.232281	0.33959	0.326686	0.228761
2018-06-09 11:36:00	0.332272	0.299999	0.297408	0.213125	0.183166	0.271689	0.217508	0.250256	0.2709	0.23558	0.1487	0.155197	0.404937	0.138945	0.271409	0.212465	0.253729	0.193893	0.158089	0.16243	0.189566	0.204782	0.155865	0.342866	0.307131	0.249393	0.289918	0.226468	0.29278	0.159769	0.202447	0.148526	0.148526	0.179651	0.237889	0.229222	0.254255	0.252324	0.235621	0.252405	0.164444	0.255905	0.321915	0.250247	0.24034	0.235684	0.340594	0.325514	0.231216
2018-06-09 11:39:00	0.33299	0.302186	0.299367	0.214364	0.182983	0.271792	0.217383	0.250717	0.272268	0.236525	0.148731	0.157896	0.407472	0.138133	0.272012	0.212782	0.25238	0.194921	0.151321	0.162305	0.189974	0.206586	0.157538	0.341729	0.309172	0.250849	0.291661	0.227456	0.293176	0.160387	0.202552	0.150595	0.150595	0.179728	0.240239	0.231042	0.25509	0.253413	0.237029	0.25249	0.164395	0.257531	0.32611	0.25344	0.239828	0.237462	0.342649	0.323744	0.232981
2018-06-09 11:42:00	0.33395	0.304184	0.301137	0.215162	0.182985	0.272176	0.217196	0.251846	0.273137	0.236893	0.147786	0.160245	0.409399	0.137542	0.27205	0.213688	0.251545	0.195977	0.143788	0.162774	0.191284	0.208774	0.158491	0.340354	0.311525	0.251411	0.292415	0.228285	0.221676	0.161063	0.203775	0.151563	0.151563	0.17963	0.242228	0.232369	0.25572	0.254553	0.237146	0.252453	0.164535	0.258873	0.330807	0.255846	0.240087	0.239278	0.344445	0.322004	0.234216
2018-06-09 11:45:00	0.335105	0.306061	0.303566	0.21591	0.182872	0.272452	0.216775	0.252616	0.274865	0.237467	0.147711	0.162528	0.411945	0.136936	0.272605	0.213663	0.250546	0.196986	0.134786	0.163026	0.192751	0.210037	0.159518	0.337562	0.312947	0.252644	0.291729	0.22886	0.232438	0.161716	0.205468	0.151924	0.151924	0.180332	0.245347	0.234277	0.256916	0.255737	0.237372	0.25235	0.164013	0.260324	0.334808	0.258301	0.241693	0.23996	0.345592	0.320164	0.236579
2018-06-09 11:48:00	0.335365	0.308095	0.305997	0.21675	0.182696	0.272547	0.215763	0.25301	0.276463	0.238234	0.146646	0.165241	0.4141	0.136667	0.273178	0.214211	0.250101	0.197584	0.123664	0.163145	0.193793	0.211166	0.160705	0.334579	0.314106	0.25267	0.290796	0.229045	0.242263	0.162376	0.206738	0.15233	0.15233	0.180932	0.248222	0.235747	0.25841	0.25677	0.237539	0.252309	0.164289	0.26162	0.337706	0.260646	0.243474	0.240109	0.347243	0.318455	0.238702
2018-06-09 11:51:00	0.335694	0.309377	0.308513	0.216987	0.181752	0.272264	0.213714	0.253421	0.278131	0.240068	0.145403	0.167523	0.416151	0.136751	0.273294	0.214026	0.249861	0.19881	0.156909	0.163581	0.193615	0.21224	0.161846	0.332028	0.315829	0.252772	0.289753	0.228925	0.251244	0.16358	0.207751	0.152196	0.152196	0.181137	0.250548	0.237086	0.259098	0.257941	0.237327	0.251247	0.164768	0.262404	0.340494	0.262867	0.244742	0.239683	0.348634	0.317648	0.240462
2018-06-09 11:54:00	0.335649	0.310821	0.310787	0.217894	0.180873	0.272526	0.212492	0.253895	0.280031	0.240868	0.144688	0.170206	0.417381	0.136943	0.273677	0.213942	0.249167	0.198972	0.156252	0.163398	0.192993	0.213266	0.162863	0.330084	0.318011	0.254162	0.288517	0.229443	0.259495	0.164704	0.208488	0.152034	0.152034	0.180241	0.252038	0.238946	0.260113	0.259015	0.236838	0.250808	0.164907	0.263262	0.342692	0.264958	0.245763	0.239507	0.349901	0.315951	0.242187
2018-06-09 11:57:00	0.33613	0.311567	0.312976	0.217256	0.180438	0.27228	0.210757	0.254392	0.282102	0.241681	0.143709	0.172701	0.419175	0.13782	0.274312	0.214242	0.248226	0.19988	0.155944	0.162767	0.193388	0.214247	0.163843	0.329353	0.319493	0.254662	0.286606	0.230119	0.267583	0.165176	0.209014	0.151478	0.151478	0.180372	0.253429	0.241038	0.259878	0.260914	0.236484	0.250084	0.164888	0.263593	0.344751	0.26675	0.246959	0.240822	0.351259	0.314308	0.244451
2018-06-09 12:00:00	0.336347	0.311929	0.314443	0.217972	0.179477	0.27239	0.209646	0.254473	0.283698	0.242769	0.142567	0.174783	0.420859	0.138555	0.274339	0.21418	0.246854	0.200828	0.156865	0.161719	0.193864	0.215176	0.164778	0.329632	0.321083	0.25432	0.284169	0.230074	0.273873	0.16546	0.20955	0.150621	0.150621	0.180073	0.254889	0.242687	0.260431	0.261639	0.235916	0.249248	0.16483	0.26344	0.346427	0.268589	0.24713	0.240078	0.352684	0.312628	0.247142
2018-06-09 12:03:00	0.336216	0.313031	0.316328	0.217806	0.178227	0.271923	0.207863	0.253856	0.286123	0.243481	0.141335	0.177157	0.422908	0.139889	0.274476	0.214195	0.246203	0.201943	0.158111	0.161758	0.193812	0.216104	0.165328	0.329274	0.322469	0.254878	0.281575	0.230156	0.282126	0.165455	0.209847	0.150654	0.150654	0.18038	0.256957	0.244212	0.260768	0.262546	0.235548	0.248316	0.164956	0.263935	0.346898	0.270321	0.246973	0.240088	0.354186	0.3114	0.248703
2018-06-09 12:06:00	0.336206	0.313847	0.317544	0.217388	0.178	0.271533	0.206006	0.253127	0.287698	0.244626	0.140366	0.179149	0.424734	0.14169	0.275109	0.214101	0.245082	0.203103	0.160537	0.161299	0.1939	0.217377	0.165817	0.32878	0.32403	0.255411	0.279489	0.230388	0.229792	0.165322	0.209753	0.149993	0.149993	0.180056	0.258321	0.245613	0.261417	0.262884	0.234366	0.247706	0.164677	0.264102	0.34692	0.272186	0.247566	0.240235	0.355782	0.310572	0.250417
2018-06-09 12:09:00	0.335763	0.314533	0.319466	0.216025	0.17722	0.271794	0.204748	0.252635	0.288834	0.24614	0.139269	0.180886	0.426462	0.143433	0.274999	0.213866	0.244384	0.204331	0.162223	0.160839	0.194363	0.218364	0.166236	0.330305	0.325721	0.255159	0.277427	0.230823	0.248545	0.165432	0.209712	0.148247	0.148247	0.179676	0.259466	0.246954	0.261656	0.263917	0.233284	0.247069	0.164053	0.2641	0.346819	0.274192	0.247445	0.240526	0.3566	0.309618	0.252644
2018-06-09 12:12:00	0.334875	0.314521	0.320889	0.215011	0.175998	0.272266	0.204322	0.252406	0.290052	0.247644	0.138254	0.18265	0.427753	0.144795	0.2754	0.214724	0.244169	0.205542	0.165097	0.160306	0.194016	0.219264	0.166492	0.33057	0.327389	0.25509	0.275243	0.230896	0.265487	0.165463	0.209976	0.146362	0.146362	0.178891	0.260404	0.247068	0.262319	0.264494	0.231861	0.245901	0.163226	0.263503	0.346544	0.275611	0.247876	0.240219	0.358099	0.309083	0.25527
2018-06-09 12:15:00	0.334832	0.314505	0.320792	0.215119	0.174623	0.272412	0.202679	0.252323	0.291053	0.248502	0.136875	0.184116	0.428865	0.146588	0.275613	0.215665	0.243676	0.206695	0.167356	0.159792	0.193508	0.21965	0.166937	0.330567	0.328701	0.255216	0.273409	0.230916	0.281519	0.164941	0.210257	0.144517	0.144517	0.178678	0.260278	0.247698	0.263443	0.264486	0.230439	0.24531	0.16247	0.263078	0.346274	0.277437	0.248476	0.239918	0.35897	0.308246	0.258567
2018-06-09 12:18:00	0.334542	0.314608	0.320864	0.214545	0.173612	0.272719	0.201368	0.251777	0.290877	0.248829	0.136229	0.184251	0.429894	0.147516	0.276149	0.216089	0.243354	0.207414	0.169834	0.158897	0.192067	0.220371	0.166949	0.330834	0.330102	0.255468	0.271519	0.230937	0.296331	0.164214	0.21014	0.14205	0.14205	0.178118	0.26043	0.248006	0.26494	0.263823	0.229099	0.244931	0.161793	0.262741	0.345513	0.27851	0.249707	0.191144	0.359963	0.306797	0.261271
2018-06-09 12:21:00	0.335152	0.314471	0.32093	0.214504	0.173152	0.273047	0.200909	0.251355	0.291705	0.249646	0.135969	0.184461	0.430977	0.148316	0.276138	0.2167	0.243357	0.208209	0.172041	0.157585	0.190559	0.221068	0.166422	0.331263	0.331882	0.25587	0.270051	0.230727	0.310772	0.163266	0.210128	0.140934	0.140934	0.177483	0.260382	0.249091	0.266583	0.264087	0.227507	0.244679	0.16162	0.262406	0.345183	0.279302	0.251155	0.215785	0.360751	0.30583	0.263717
2018-06-09 12:24:00	0.335758	0.313921	0.321418	0.214368	0.172641	0.273614	0.200863	0.251669	0.292799	0.250399	0.135702	0.184213	0.432112	0.149053	0.276301	0.21775	0.243798	0.208957	0.173813	0.15693	0.190117	0.222239	0.166309	0.331663	0.333018	0.257022	0.268906	0.230533	0.323972	0.161831	0.209936	0.140187	0.140187	0.177337	0.25978	0.249266	0.267737	0.264306	0.226609	0.244812	0.161369	0.262393	0.344197	0.279336	0.252122	0.239705	0.361063	0.305965	0.266054
2018-06-09 12:27:00	0.335761	0.313749	0.320904	0.213587	0.172249	0.27419	0.201204	0.251579	0.2928	0.251209	0.134864	0.183457	0.433359	0.14939	0.275924	0.218511	0.244042	0.209673	0.175152	0.156622	0.188726	0.22279	0.166309	0.331965	0.33459	0.25834	0.268738	0.2306	0.33682	0.16054	0.2109	0.138634	0.138634	0.177497	0.25849	0.249184	0.269061	0.264506	0.225829	0.245066	0.161018	0.262425	0.343576	0.279104	0.254087	0.26368	0.361256	0.305922	0.268929
2018-06-09 12:30:00	0.335046	0.31371	0.320224	0.213562	0.172201	0.274685	0.201773	0.252293	0.293498	0.252116	0.133996	0.183014	0.434948	0.149742	0.275586	0.21948	0.244272	0.209662	0.1768	0.155652	0.188384	0.223769	0.165905	0.333358	0.335824	0.260499	0.268394	0.230749	0.322209	0.15929	0.211728	0.138372	0.138372	0.177137	0.257083	0.249009	0.2702	0.264262	0.225667	0.245093	0.161137	0.262161	0.343354	0.278245	0.256436	0.287085	0.361013	0.305988	0.272437
2018-06-09 12:33:00	0.334931	0.314019	0.319836	0.213686	0.172371	0.275321	0.20308	0.252727	0.292976	0.253271	0.13281	0.181805	0.436093	0.149077	0.274675	0.220915	0.244851	0.209574	0.177682	0.154755	0.187953	0.224406	0.165809	0.333758	0.337094	0.262374	0.26797	0.230205	0.326532	0.158046	0.212366	0.138309	0.138309	0.17788	0.255385	0.249021	0.270163	0.264331	0.224735	0.245458	0.161038	0.261854	0.342396	0.277635	0.258886	0.310132	0.360804	0.30649	0.276165
2018-06-09 12:36:00	0.335006	0.313816	0.318773	0.213285	0.172069	0.276907	0.203507	0.253606	0.291795	0.254316	0.131422	0.180827	0.436796	0.148561	0.274711	0.222243	0.245276	0.208782	0.179331	0.153763	0.188261	0.22476	0.166182	0.335649	0.338588	0.264129	0.267773	0.229814	0.329798	0.155997	0.212629	0.138092	0.138092	0.178323	0.253693	0.248496	0.270907	0.26392	0.224095	0.24633	0.160824	0.261459	0.341531	0.275664	0.262208	0.33318	0.360834	0.306792	0.279904
2018-06-09 12:39:00	0.335111	0.313942	0.318124	0.212922	0.171931	0.276816	0.204334	0.253906	0.291861	0.255607	0.130844	0.179758	0.438255	0.148155	0.274271	0.22347	0.246615	0.20797	0.180299	0.152817	0.188227	0.225697	0.166903	0.337602	0.340213	0.264897	0.267456	0.229394	0.332946	0.155203	0.213072	0.13766	0.13766	0.179438	0.252282	0.247908	0.270985	0.263388	0.22325	0.246473	0.160757	0.261945	0.340964	0.274033	0.265608	0.354586	0.360983	0.307778	0.282759
2018-06-09 12:42:00	0.335029	0.313978	0.316744	0.213362	0.172236	0.277398	0.204963	0.254974	0.291418	0.256138	0.130417	0.178497	0.439836	0.147871	0.27399	0.224767	0.247771	0.207622	0.181371	0.15179	0.188099	0.226593	0.168114	0.339718	0.341712	0.266613	0.267124	0.229608	0.336486	0.154336	0.213229	0.137531	0.137531	0.18065	0.251337	0.247796	0.270629	0.262877	0.222896	0.247368	0.16101	0.262516	0.340613	0.272123	0.269176	0.37532	0.360267	0.30906	0.284969
2018-06-09 12:45:00	0.335152	0.314334	0.315381	0.213377	0.17302	0.277683	0.20629	0.256345	0.290334	0.255723	0.130129	0.177173	0.440689	0.148014	0.273052	0.226078	0.249063	0.207363	0.181278	0.151842	0.187874	0.22731	0.16907	0.340493	0.343803	0.268811	0.266803	0.229522	0.340395	0.153528	0.21413	0.137925	0.137925	0.181919	0.250969	0.247121	0.269027	0.262154	0.222003	0.248352	0.160958	0.262955	0.339533	0.270051	0.272874	0.393715	0.359308	0.310271	0.28743
2018-06-09 12:48:00	0.334781	0.314892	0.313888	0.213654	0.174206	0.277261	0.207965	0.256844	0.289453	0.255961	0.130372	0.175981	0.441482	0.148008	0.272147	0.226515	0.249936	0.207025	0.181275	0.15178	0.187375	0.227885	0.169846	0.341045	0.345743	0.270536	0.267189	0.229571	0.343408	0.152964	0.214839	0.13809	0.13809	0.184165	0.250235	0.247006	0.267343	0.261764	0.221369	0.250054	0.162041	0.263277	0.33879	0.267719	0.275579	0.411086	0.358258	0.312186	0.289055
2018-06-09 12:51:00	0.335026	0.31517	0.313203	0.213815	0.174734	0.277052	0.209905	0.256521	0.28884	0.256524	0.130625	0.174719	0.442513	0.147821	0.271764	0.227538	0.251086	0.205665	0.180465	0.152404	0.186815	0.228582	0.171866	0.340367	0.347057	0.27205	0.267045	0.230025	0.346609	0.152752	0.215838	0.139041	0.139041	0.187169	0.250331	0.24717	0.264206	0.261801	0.220766	0.251504	0.162579	0.263585	0.337976	0.265867	0.27935	0.426762	0.356501	0.31371	0.289511
2018-06-09 12:54:00	0.334462	0.315839	0.312083	0.213883	0.175073	0.277118	0.211796	0.256801	0.28792	0.256836	0.131475	0.174053	0.443046	0.147396	0.271079	0.228815	0.252053	0.204404	0.179651	0.152596	0.185744	0.229338	0.173334	0.340227	0.348185	0.273283	0.266583	0.230257	0.322803	0.152269	0.216571	0.139615	0.139615	0.190824	0.250745	0.247162	0.260877	0.261043	0.220377	0.253049	0.163369	0.263445	0.337899	0.264518	0.282839	0.440808	0.355111	0.315222	0.290098
2018-06-09 12:57:00	0.333913	0.315564	0.310916	0.213874	0.175546	0.276914	0.213813	0.256635	0.287693	0.257793	0.132305	0.173758	0.443574	0.147343	0.270046	0.229836	0.254159	0.203046	0.178647	0.153056	0.185502	0.230242	0.174855	0.339804	0.348916	0.274698	0.266832	0.231367	0.313762	0.152135	0.217708	0.141659	0.141659	0.194015	0.250522	0.246699	0.25676	0.26099	0.22028	0.254878	0.163869	0.264315	0.338025	0.262565	0.286159	0.452087	0.353332	0.316782	0.289657
2018-06-09 13:00:00	0.333541	0.315207	0.309749	0.214831	0.175818	0.276729	0.215966	0.256426	0.285841	0.258821	0.133669	0.173439	0.443795	0.147204	0.269172	0.231069	0.256175	0.201769	0.177435	0.153517	0.185625	0.231134	0.177072	0.339543	0.350073	0.276153	0.266381	0.231855	0.313046	0.15195	0.218283	0.142703	0.142703	0.197989	0.249804	0.24638	0.250903	0.260917	0.219922	0.256869	0.165241	0.265127	0.337999	0.260965	0.289201	0.459572	0.352051	0.318672	0.288941
2018-06-09 13:03:00	0.333206	0.315208	0.309138	0.214757	0.176265	0.276331	0.217943	0.256889	0.284856	0.259704	0.135033	0.173234	0.443971	0.147192	0.267958	0.232526	0.259276	0.200045	0.176628	0.153916	0.186223	0.232164	0.17954	0.337908	0.351314	0.276667	0.266295	0.233225	0.293338	0.152115	0.218495	0.144014	0.144014	0.203086	0.250786	0.245614	0.244843	0.260905	0.2196	0.258669	0.166469	0.265824	0.338253	0.258865	0.292573	0.464888	0.350935	0.319822	0.288096
2018-06-09 13:06:00	0.333526	0.315642	0.30745	0.216717	0.176651	0.275853	0.219814	0.256634	0.283987	0.260687	0.136518	0.173111	0.443965	0.146847	0.267092	0.234081	0.262354	0.198229	0.175017	0.154311	0.185952	0.233598	0.181985	0.336372	0.351767	0.278426	0.266337	0.23442	0.297172	0.15244	0.219672	0.14581	0.14581	0.208513	0.251429	0.245493	0.238958	0.260887	0.219103	0.260918	0.167473	0.267265	0.338353	0.256534	0.295148	0.466581	0.349981	0.320554	0.286912
2018-06-09 13:09:00	0.334112	0.3157	0.305365	0.218022	0.176944	0.2756	0.22185	0.255827	0.283973	0.260971	0.138217	0.172858	0.444016	0.146615	0.266649	0.234939	0.265214	0.196543	0.13076	0.155543	0.186155	0.234141	0.184359	0.335484	0.35272	0.280218	0.266404	0.235882	0.300095	0.153321	0.220487	0.147449	0.147449	0.214154	0.252521	0.245599	0.23205	0.261365	0.218872	0.263162	0.169495	0.268715	0.338947	0.25429	0.297873	0.465251	0.348719	0.321737	0.285536
2018-06-09 13:12:00	0.333947	0.315183	0.303524	0.219415	0.177115	0.275608	0.223207	0.255832	0.283997	0.26204	0.139997	0.173271	0.44356	0.146658	0.266409	0.236213	0.268474	0.194668	0.13765	0.156993	0.186598	0.234426	0.186528	0.333865	0.353093	0.281441	0.26681	0.237392	0.302715	0.155109	0.221352	0.149466	0.149466	0.219608	0.252921	0.245742	0.224865	0.260888	0.218411	0.265665	0.171544	0.269661	0.339367	0.252637	0.301122	0.460043	0.347627	0.323506	0.285264
2018-06-09 13:15:00	0.333869	0.314942	0.301749	0.221025	0.177351	0.275742	0.225312	0.25699	0.283638	0.263272	0.141601	0.174131	0.443235	0.146165	0.26586	0.237623	0.271394	0.19349	0.143764	0.157349	0.186467	0.234586	0.189104	0.333162	0.353975	0.282627	0.266915	0.238652	0.303881	0.156455	0.221851	0.151768	0.151768	0.226257	0.25326	0.245782	0.2187	0.261567	0.217837	0.268149	0.17374	0.270535	0.34034	0.250795	0.304105	0.451415	0.346137	0.325972	0.284829
2018-06-09 13:18:00	0.334342	0.314192	0.300211	0.222877	0.177623	0.276045	0.227353	0.257503	0.284574	0.264228	0.143293	0.174091	0.443094	0.145845	0.265483	0.23912	0.274348	0.192518	0.14861	0.158421	0.187435	0.235652	0.191585	0.332467	0.354195	0.283429	0.266693	0.239757	0.305555	0.157698	0.222246	0.153438	0.153438	0.232622	0.254674	0.24619	0.212811	0.261837	0.217574	0.270527	0.175754	0.271527	0.340587	0.249069	0.307508	0.439051	0.344999	0.327453	0.284683
2018-06-09 13:21:00	0.335183	0.313692	0.297379	0.22383	0.178384	0.275646	0.228985	0.25764	0.285474	0.26562	0.144622	0.174312	0.443278	0.146396	0.265737	0.240351	0.277603	0.191133	0.152588	0.159443	0.188155	0.236282	0.194079	0.330868	0.354496	0.28484	0.266575	0.241376	0.301561	0.159517	0.223212	0.155836	0.155836	0.238231	0.255196	0.247095	0.207171	0.262417	0.217625	0.272652	0.177139	0.273008	0.340778	0.24815	0.310635	0.4218	0.344827	0.329867	0.283725
2018-06-09 13:24:00	0.33546	0.31262	0.295021	0.224691	0.179382	0.275961	0.230711	0.258374	0.287201	0.267037	0.145843	0.174931	0.443502	0.146877	0.265326	0.241409	0.280824	0.190065	0.156404	0.160458	0.189073	0.237635	0.196718	0.329566	0.35398	0.28603	0.266781	0.241897	0.304357	0.161317	0.223478	0.158457	0.158457	0.24436	0.255907	0.248113	0.201486	0.262245	0.217837	0.2738	0.178746	0.274121	0.340786	0.246982	0.314734	0.401456	0.344868	0.331236	0.282642
2018-06-09 13:27:00	0.335954	0.312558	0.293716	0.225005	0.180435	0.275735	0.232577	0.259362	0.288473	0.267727	0.146469	0.176246	0.443818	0.147128	0.264557	0.242664	0.283829	0.189451	0.160606	0.161689	0.190103	0.239085	0.199108	0.329326	0.353844	0.286524	0.267461	0.242205	0.374494	0.162849	0.223389	0.161096	0.161096	0.250331	0.256451	0.249098	0.196483	0.262994	0.217243	0.27556	0.180333	0.274982	0.341399	0.246028	0.317901	0.377355	0.344332	0.333192	0.282328
2018-06-09 13:30:00	0.336046	0.311193	0.291651	0.225584	0.181371	0.274943	0.234118	0.25954	0.291068	0.269089	0.146895	0.177559	0.443349	0.14683	0.263651	0.244377	0.28677	0.188543	0.16523	0.163123	0.19115	0.240268	0.200958	0.328521	0.353539	0.287137	0.268152	0.242265	0.285543	0.164361	0.224307	0.163958	0.163958	0.256071	0.257592	0.250065	0.192232	0.263352	0.216682	0.277364	0.180975	0.275609	0.341601	0.244045	0.321299	0.34698	0.344074	0.334894	0.281089
2018-06-09 13:33:00	0.336561	0.310833	0.290301	0.226545	0.182598	0.274316	0.235246	0.259901	0.293287	0.270301	0.147614	0.178313	0.442444	0.146379	0.262972	0.246002	0.289852	0.188001	0.169283	0.163739	0.191723	0.240697	0.202692	0.328795	0.353686	0.287484	0.268793	0.241704	0.295364	0.166869	0.225072	0.165992	0.165992	0.261044	0.259158	0.251217	0.188116	0.264969	0.215576	0.278531	0.181865	0.276295	0.34185	0.24247	0.324264	0.311008	0.34383	0.336464	0.280668
2018-06-09 13:36:00	0.337579	0.309949	0.288538	0.226466	0.18366	0.273688	0.236529	0.260984	0.295299	0.270902	0.148899	0.179052	0.441441	0.146156	0.26334	0.247508	0.292528	0.188219	0.173863	0.164683	0.192989	0.240753	0.203861	0.329196	0.352693	0.288253	0.26888	0.241304	0.304135	0.169628	0.225363	0.168067	0.168067	0.266011	0.260563	0.252547	0.248825	0.265275	0.215044	0.280105	0.182774	0.276973	0.341872	0.241394	0.326942	0.269417	0.343829	0.33705	0.279906
2018-06-09 13:39:00	0.33837	0.30912	0.28648	0.227169	0.18445	0.272767	0.238062	0.261915	0.297802	0.270955	0.150324	0.179844	0.440887	0.145587	0.263602	0.248838	0.295066	0.188785	0.177634	0.165663	0.193137	0.241343	0.205624	0.329967	0.352034	0.289814	0.269001	0.240874	0.31235	0.172168	0.225891	0.169795	0.169795	0.270266	0.262225	0.254372	0.250927	0.266056	0.214391	0.281	0.183548	0.277744	0.341874	0.240542	0.329463	0.222458	0.343944	0.336894	0.279765
2018-06-09 13:42:00	0.339658	0.308527	0.2848	0.228262	0.184946	0.272213	0.238439	0.263517	0.300427	0.271359	0.151626	0.180536	0.440059	0.146035	0.263307	0.250227	0.297894	0.18961	0.181408	0.166983	0.193167	0.241991	0.206883	0.330291	0.351013	0.289864	0.268503	0.240575	0.320197	0.174418	0.226634	0.171536	0.171536	0.274131	0.263117	0.255689	0.252355	0.267004	0.213525	0.282453	0.18462	0.278408	0.342228	0.24014	0.331787	0.254418	0.344044	0.336091	0.2797
2018-06-09 13:45:00	0.340937	0.307996	0.283368	0.228478	0.185011	0.271237	0.238988	0.264534	0.303649	0.271972	0.15306	0.181981	0.439279	0.146819	0.262472	0.251024	0.300381	0.189526	0.1846	0.168301	0.193896	0.242769	0.207578	0.329549	0.350914	0.290154	0.267734	0.240244	0.30115	0.176959	0.226572	0.173171	0.173171	0.255266	0.263367	0.256996	0.253461	0.26846	0.212627	0.283561	0.18491	0.2791	0.342715	0.240518	0.334397	0.255161	0.344239	0.335676	0.279804
2018-06-09 13:48:00	0.341892	0.306683	0.28237	0.228954	0.185617	0.270875	0.239652	0.264974	0.307282	0.271817	0.154345	0.183205	0.438388	0.147304	0.262169	0.251774	0.302899	0.189326	0.185298	0.169198	0.194456	0.2431	0.207793	0.328388	0.350294	0.290727	0.26647	0.239969	0.297068	0.1794	0.226959	0.175196	0.175196	0.257683	0.264562	0.258238	0.255268	0.269427	0.211495	0.284895	0.185569	0.279977	0.343105	0.24128	0.336565	0.253894	0.344212	0.335332	0.28095
2018-06-09 13:51:00	0.342997	0.306192	0.281404	0.229466	0.186016	0.269836	0.240154	0.265593	0.310181	0.272049	0.155567	0.183649	0.437536	0.147801	0.261959	0.252468	0.305083	0.188933	0.184623	0.170293	0.195249	0.243309	0.207535	0.328329	0.349509	0.290929	0.26472	0.23975	0.296118	0.181567	0.227889	0.176463	0.176463	0.259467	0.265768	0.258862	0.256321	0.27038	0.210033	0.285697	0.185525	0.280854	0.343203	0.242604	0.338931	0.251833	0.344735	0.333867	0.282235
2018-06-09 13:54:00	0.343245	0.305647	0.281475	0.228709	0.186011	0.26906	0.239912	0.265566	0.31155	0.272017	0.156216	0.184821	0.435918	0.148234	0.261499	0.252369	0.306866	0.188675	0.182332	0.171098	0.195602	0.244175	0.20755	0.327843	0.348314	0.290948	0.261717	0.239096	0.29032	0.183295	0.228461	0.176953	0.176953	0.261168	0.267263	0.259021	0.257714	0.272241	0.208738	0.285969	0.185846	0.28166	0.342827	0.243977	0.340757	0.23134	0.344665	0.33329	0.282347
2018-06-09 13:57:00	0.343911	0.305129	0.281451	0.228697	0.185705	0.267805	0.239565	0.265413	0.313426	0.271421	0.156374	0.186592	0.434415	0.148808	0.261129	0.252798	0.308003	0.187994	0.17888	0.171243	0.195561	0.243741	0.207278	0.32731	0.347894	0.290737	0.259094	0.238366	0.283676	0.185531	0.228845	0.177821	0.177821	0.263301	0.268296	0.25935	0.25981	0.27367	0.206971	0.285917	0.185678	0.281895	0.342415	0.244995	0.341718	0.229669	0.345344	0.33241	0.282701
2018-06-09 14:00:00	0.344195	0.304305	0.281555	0.228754	0.185424	0.266726	0.24002	0.265655	0.315576	0.2708	0.156975	0.18857	0.432733	0.149907	0.260574	0.253427	0.309932	0.187352	0.17327	0.171845	0.19507	0.243935	0.206987	0.326538	0.347333	0.289162	0.256139	0.237982	0.28275	0.187604	0.228152	0.178107	0.178107	0.265583	0.26884	0.259012	0.260779	0.275078	0.205883	0.285509	0.185745	0.281581	0.342469	0.246068	0.342525	0.228571	0.34518	0.33115	0.283343
2018-06-09 14:03:00	0.3446	0.303941	0.281311	0.228714	0.185047	0.266315	0.239826	0.2657	0.317489	0.27002	0.156518	0.190286	0.431147	0.150964	0.260598	0.253625	0.311524	0.187172	0.166559	0.171834	0.195186	0.244142	0.205998	0.325658	0.346806	0.288605	0.253068	0.237499	0.281919	0.189624	0.227309	0.179038	0.179038	0.26746	0.268779	0.25848	0.261791	0.275468	0.204258	0.284772	0.185857	0.281505	0.342262	0.247251	0.341936	0.226504	0.345118	0.329932	0.28333
2018-06-09 14:06:00	0.344726	0.303411	0.280925	0.228539	0.184313	0.265915	0.239455	0.266164	0.319457	0.268798	0.156835	0.191822	0.429305	0.152374	0.260225	0.253173	0.312607	0.186644	0.160226	0.171992	0.195224	0.244049	0.204617	0.324076	0.345879	0.288199	0.24876	0.236583	0.2818	0.191194	0.227646	0.179098	0.179098	0.269132	0.268256	0.257848	0.262708	0.276422	0.20283	0.283711	0.185559	0.280988	0.3415	0.248681	0.34217	0.224306	0.345438	0.328074	0.283109
2018-06-09 14:09:00	0.344652	0.302592	0.280858	0.228773	0.183634	0.264935	0.238348	0.265901	0.32001	0.267668	0.15712	0.193195	0.427874	0.153306	0.259712	0.252374	0.313517	0.186594	0.152692	0.172454	0.195021	0.24364	0.203853	0.576731	0.344854	0.28718	0.244912	0.235673	0.282313	0.192544	0.227239	0.178279	0.178279	0.271409	0.267673	0.257168	0.262766	0.27729	0.201533	0.282297	0.1857	0.280384	0.342082	0.250092	0.342085	0.222714	0.345376	0.325524	0.283105
2018-06-09 14:12:00	0.343745	0.301449	0.280598	0.228423	0.182632	0.264378	0.238352	0.265018	0.321	0.266951	0.157003	0.194389	0.425718	0.154449	0.25936	0.251676	0.313518	0.186884	0.14504	0.172748	0.195175	0.243188	0.201842	0.503728	0.343574	0.285837	0.239897	0.234456	0.282368	0.193613	0.226381	0.177659	0.177659	0.273392	0.266464	0.256021	0.262862	0.277552	0.20037	0.280902	0.185287	0.279544	0.341823	0.25148	0.341623	0.22094	0.345332	0.323796	0.282891
2018-06-09 14:15:00	0.342604	0.300167	0.28041	0.22848	0.181029	0.26467	0.237686	0.26424	0.322297	0.265928	0.15697	0.19548	0.423923	0.155797	0.258897	0.251407	0.313041	0.187188	0.136149	0.17147	0.195158	0.241927	0.200072	0.438336	0.342724	0.284789	0.235759	0.232992	0.281826	0.194724	0.225782	0.17675	0.17675	0.274983	0.265742	0.254875	0.263057	0.278098	0.199301	0.279722	0.185056	0.27882	0.341661	0.251844	0.340739	0.219291	0.345205	0.32161	0.282207
2018-06-09 14:18:00	0.341562	0.299674	0.28029	0.227604	0.17971	0.265007	0.237123	0.262975	0.322912	0.264812	0.157094	0.196539	0.421008	0.156809	0.258297	0.251097	0.312349	0.188067	0.127474	0.170568	0.195233	0.240437	0.197981	0.378329	0.341286	0.284189	0.231399	0.232094	0.283534	0.195638	0.224803	0.175513	0.175513	0.2761	0.263851	0.253621	0.26286	0.277762	0.198183	0.278584	0.184415	0.277526	0.341083	0.252841	0.338774	0.217599	0.345093	0.318897	0.281695
2018-06-09 14:21:00	0.340096	0.298801	0.280573	0.226529	0.178315	0.265077	0.236868	0.26231	0.323235	0.263684	0.156308	0.197283	0.418629	0.158204	0.257872	0.250622	0.310931	0.189109	0.118231	0.169707	0.195346	0.238912	0.196237	0.324587	0.339867	0.283151	0.227422	0.230547	0.352326	0.195491	0.22374	0.173938	0.173938	0.276658	0.262552	0.252501	0.262814	0.277674	0.197775	0.27656	0.184151	0.275814	0.340137	0.253241	0.337365	0.21499	0.344981	0.317103	0.281273
2018-06-09 14:24:00	0.339322	0.297149	0.280104	0.225658	0.177134	0.264192	0.23623	0.260693	0.324244	0.262067	0.155244	0.198199	0.416465	0.160205	0.257494	0.24983	0.309259	0.189625	0.152935	0.168288	0.1945	0.237943	0.194337	0.396324	0.337981	0.282215	0.223811	0.228774	0.274162	0.195708	0.222408	0.171676	0.171676	0.276849	0.260866	0.25106	0.262965	0.276338	0.196488	0.275487	0.183266	0.274633	0.339392	0.25352	0.334826	0.213012	0.344287	0.31509	0.281473
2018-06-09 14:27:00	0.337408	0.296086	0.279686	0.223538	0.175324	0.263705	0.234983	0.259225	0.324435	0.260365	0.154232	0.198294	0.414336	0.161856	0.257156	0.248708	0.307363	0.190898	0.151737	0.166488	0.193352	0.237106	0.192196	0.395763	0.336861	0.28078	0.221171	0.227658	0.286951	0.196021	0.220367	0.169281	0.169281	0.276862	0.259089	0.249312	0.19805	0.275319	0.196041	0.27412	0.181953	0.272958	0.337648	0.253623	0.332594	0.211268	0.344134	0.312669	0.281523
2018-06-09 14:30:00	0.336579	0.294834	0.279082	0.220847	0.174334	0.263503	0.234411	0.258301	0.324538	0.259209	0.153048	0.197908	0.412476	0.164686	0.256421	0.247665	0.305987	0.192927	0.150379	0.165277	0.192247	0.235338	0.189468	0.393837	0.336536	0.280124	0.218176	0.225965	0.300505	0.195855	0.219019	0.166527	0.166527	0.27658	0.256751	0.247024	0.20174	0.274014	0.195439	0.272768	0.180759	0.270996	0.336039	0.254029	0.330046	0.209508	0.343901	0.310903	0.281149
2018-06-09 14:33:00	0.335111	0.293599	0.279155	0.21892	0.172896	0.263285	0.233392	0.257505	0.324554	0.257777	0.151788	0.198025	0.410513	0.167122	0.256142	0.246517	0.304634	0.1937	0.148544	0.163398	0.190935	0.233859	0.187405	0.392763	0.335436	0.280226	0.215562	0.223836	0.315444	0.19482	0.218158	0.162685	0.162685	0.276437	0.254803	0.244838	0.20534	0.272367	0.195229	0.270693	0.179391	0.269279	0.333381	0.25384	0.327655	0.207895	0.343558	0.308428	0.281099
2018-06-09 14:36:00	0.333152	0.292808	0.279179	0.216686	0.171216	0.263061	0.233843	0.256102	0.323916	0.256511	0.150445	0.198154	0.408341	0.170251	0.256017	0.245581	0.302083	0.194732	0.146116	0.161816	0.188259	0.232513	0.185514	0.391068	0.33379	0.279297	0.214302	0.221415	0.330401	0.194226	0.216462	0.15909	0.15909	0.276139	0.252103	0.242703	0.210134	0.270556	0.195031	0.268681	0.178202	0.2667	0.331313	0.253717	0.324967	0.207037	0.342576	0.305795	0.281104
2018-06-09 14:39:00	0.33099	0.291575	0.278474	0.213567	0.169025	0.262463	0.234209	0.254702	0.323669	0.255483	0.148935	0.197726	0.406122	0.173184	0.255356	0.244949	0.299477	0.195534	0.144287	0.159668	0.185974	0.231061	0.182813	0.389645	0.333051	0.277621	0.213332	0.218837	0.284395	0.192762	0.2144	0.155001	0.155001	0.275481	0.249641	0.240133	0.215487	0.268444	0.19581	0.266659	0.17766	0.264473	0.329386	0.25299	0.321463	0.206878	0.341401	0.303428	0.281839
2018-06-09 14:42:00	0.328689	0.290389	0.277239	0.21027	0.167392	0.261348	0.234159	0.253223	0.322721	0.255341	0.147971	0.197132	0.403814	0.175656	0.254952	0.243665	0.296617	0.195948	0.141843	0.157155	0.183392	0.229404	0.180126	0.387569	0.332089	0.276201	0.212929	0.216788	0.274641	0.19094	0.212581	0.151851	0.151851	0.274425	0.246783	0.237297	0.220585	0.265641	0.196883	0.264408	0.176699	0.261731	0.32812	0.252304	0.317531	0.206139	0.340636	0.300895	0.281275
2018-06-09 14:45:00	0.326653	0.289291	0.27643	0.207544	0.1655	0.260879	0.233784	0.251751	0.320821	0.254052	0.145941	0.196385	0.40136	0.177581	0.253523	0.242877	0.294236	0.196168	0.138981	0.155109	0.181506	0.228177	0.177387	0.323008	0.331575	0.274693	0.212033	0.213983	0.278929	0.18778	0.210502	0.147482	0.147482	0.272192	0.242307	0.234343	0.22455	0.262728	0.197622	0.262255	0.175355	0.258822	0.327021	0.251043	0.313019	0.206423	0.339936	0.29825	0.28046
2018-06-09 14:48:00	0.32444	0.288357	0.275386	0.204802	0.163565	0.260716	0.233742	0.250272	0.320359	0.252324	0.14442	0.19537	0.399412	0.178837	0.252459	0.242013	0.291861	0.195812	0.136059	0.153041	0.17958	0.226781	0.17439	0.382487	0.330114	0.273516	0.21016	0.211052	0.28536	0.185418	0.208729	0.142702	0.142702	0.270206	0.239018	0.231309	0.228688	0.259322	0.198187	0.259835	0.173631	0.256771	0.325864	0.249915	0.309484	0.206693	0.338413	0.295492	0.280074
2018-06-09 14:51:00	0.322115	0.287425	0.273894	0.201635	0.161868	0.260104	0.233203	0.248669	0.319134	0.251664	0.142306	0.193874	0.397117	0.179834	0.251088	0.24095	0.289478	0.195214	0.132936	0.150274	0.177706	0.225541	0.17225	0.38014	0.328813	0.271809	0.208746	0.208112	0.291563	0.18216	0.206989	0.138123	0.138123	0.268022	0.234936	0.227316	0.232366	0.255443	0.198629	0.25756	0.172109	0.254559	0.324681	0.248232	0.306943	0.206236	0.337493	0.293153	0.279876
2018-06-09 14:54:00	0.320088	0.287237	0.273395	0.198757	0.160317	0.258818	0.233047	0.247202	0.317452	0.251545	0.140507	0.19222	0.394422	0.180178	0.250133	0.239692	0.287196	0.194507	0.130657	0.148595	0.175978	0.224146	0.169679	0.376895	0.327579	0.269887	0.207329	0.205093	0.297058	0.17914	0.205613	0.133755	0.133755	0.26552	0.23067	0.223476	0.23528	0.251518	0.199063	0.254806	0.170765	0.252064	0.323735	0.245979	0.303641	0.204791	0.336069	0.290785	0.278968
2018-06-09 14:57:00	0.317233	0.28677	0.272444	0.196247	0.1591	0.258	0.232547	0.245575	0.315423	0.25079	0.138203	0.190427	0.390738	0.180023	0.249806	0.237561	0.284417	0.193354	0.128643	0.146796	0.172675	0.222213	0.167695	0.373789	0.32583	0.268401	0.205889	0.202066	0.302954	0.17642	0.203528	0.129365	0.129365	0.26196	0.22754	0.220883	0.237355	0.247412	0.199265	0.252132	0.169239	0.249838	0.32291	0.243839	0.299784	0.203784	0.334063	0.288289	0.277327
2018-06-09 15:00:00	0.315169	0.285973	0.272558	0.193446	0.157259	0.256625	0.232364	0.24408	0.313558	0.249531	0.136349	0.188948	0.38743	0.179433	0.249138	0.235747	0.282082	0.192932	0.126097	0.144942	0.170556	0.220553	0.166249	0.371733	0.324246	0.26691	0.204175	0.199514	0.309696	0.173992	0.20192	0.124625	0.124625	0.259349	0.22417	0.218171	0.238437	0.24374	0.20032	0.249377	0.16796	0.247332	0.322589	0.242047	0.296714	0.203753	0.332478	0.285609	0.275928
2018-06-09 15:03:00	0.312385	0.284953	0.270982	0.191232	0.15561	0.25532	0.231555	0.242284	0.311639	0.248213	0.134214	0.187323	0.383574	0.17851	0.248076	0.234338	0.279929	0.192036	0.124017	0.142406	0.167991	0.218935	0.165319	0.369814	0.321887	0.264368	0.20242	0.196736	0.314891	0.171138	0.20077	0.119632	0.119632	0.255951	0.220379	0.215	0.239701	0.239956	0.201177	0.246554	0.166652	0.244589	0.322226	0.239887	0.293067	0.202598	0.330564	0.283411	0.274195
2018-06-09 15:06:00	0.309423	0.284386	0.2699	0.189077	0.153158	0.253332	0.230926	0.24017	0.310583	0.246762	0.131984	0.185679	0.380146	0.177663	0.247552	0.231962	0.277898	0.190921	0.121732	0.140082	0.166094	0.216626	0.164381	0.367563	0.319432	0.262715	0.200282	0.194411	0.297787	0.168514	0.198769	0.155227	0.11642	0.252384	0.218017	0.211611	0.240071	0.236467	0.202777	0.243743	0.165697	0.242416	0.321693	0.23815	0.289249	0.202114	0.328799	0.281434	0.272431
2018-06-09 15:09:00	0.306925	0.284009	0.268304	0.186875	0.151716	0.251435	0.229799	0.237829	0.308361	0.245772	0.130411	0.184002	0.376718	0.177002	0.246534	0.229872	0.275594	0.189417	0.120065	0.138042	0.164882	0.215165	0.164278	0.365285	0.317844	0.261343	0.198406	0.191827	0.250107	0.16564	0.196843	0.154303	0.115727	0.249392	0.215437	0.208393	0.239798	0.232598	0.203854	0.241599	0.164503	0.240266	0.320412	0.236086	0.286294	0.201702	0.32742	0.279338	0.269973
2018-06-09 15:12:00	0.304118	0.283769	0.267396	0.184057	0.150407	0.24936	0.229315	0.235751	0.305569	0.244889	0.128472	0.182294	0.373062	0.175752	0.245124	0.227397	0.272904	0.187776	0.117789	0.135607	0.163848	0.213916	0.164427	0.363401	0.315289	0.258868	0.196106	0.189608	0.249661	0.16317	0.194798	0.153823	0.115368	0.246034	0.213068	0.20619	0.238116	0.229271	0.204655	0.239132	0.162832	0.238163	0.319215	0.234172	0.282495	0.201186	0.325354	0.277048	0.266957
2018-06-09 15:15:00	0.30041	0.283563	0.266866	0.182401	0.148535	0.2472	0.228849	0.233658	0.303156	0.244119	0.127026	0.181286	0.368995	0.174145	0.243794	0.225471	0.270927	0.186218	0.115843	0.133773	0.162844	0.212128	0.164697	0.361442	0.312933	0.257291	0.1936	0.187368	0.249519	0.161296	0.19319	0.152741	0.114556	0.242482	0.211117	0.203233	0.235693	0.225836	0.205606	0.236395	0.418152	0.236075	0.318361	0.232785	0.279346	0.200407	0.324097	0.275851	0.264174
2018-06-09 15:18:00	0.296908	0.282881	0.265376	0.180775	0.146225	0.245348	0.227856	0.23183	0.300991	0.243175	0.125725	0.180825	0.365473	0.173705	0.242231	0.223379	0.268794	0.184378	0.113686	0.132032	0.161715	0.210031	0.165346	0.359716	0.31012	0.254218	0.191213	0.18495	0.248165	0.159211	0.191782	0.152011	0.114008	0.239617	0.209454	0.200947	0.23296	0.222163	0.206138	0.233832	0.346256	0.233926	0.317404	0.231475	0.275916	0.198925	0.322904	0.274984	0.261476
2018-06-09 15:21:00	0.293618	0.282849	0.264177	0.179604	0.143918	0.24365	0.226506	0.229542	0.298147	0.242393	0.124813	0.179777	0.361107	0.172507	0.240976	0.221162	0.266932	0.181823	0.112411	0.130029	0.160152	0.208347	0.166031	0.358034	0.306868	0.251877	0.188179	0.182591	0.246419	0.157464	0.189951	0.151094	0.11332	0.236536	0.207922	0.198955	0.229467	0.218164	0.206197	0.231468	0.280642	0.231575	0.315716	0.229632	0.27276	0.19843	0.321412	0.273541	0.258405
2018-06-09 15:24:00	0.290708	0.28262	0.262463	0.178658	0.141974	0.2416	0.225206	0.226724	0.295939	0.24228	0.124591	0.179208	0.357114	0.171055	0.23981	0.21937	0.264499	0.179901	0.110526	0.128518	0.158088	0.206198	0.166517	0.35617	0.303515	0.248821	0.185418	0.18023	0.244282	0.155227	0.188122	0.150768	0.113076	0.2332	0.206168	0.197575	0.226167	0.215656	0.205738	0.22954	0.221135	0.22934	0.314082	0.228163	0.268759	0.198486	0.320142	0.271643	0.254873
2018-06-09 15:27:00	0.287617	0.280802	0.261148	0.177073	0.140215	0.240087	0.22367	0.225003	0.294799	0.241918	0.125019	0.17864	0.352913	0.169417	0.238314	0.216935	0.262302	0.177668	0.109694	0.12678	0.157448	0.204379	0.167268	0.354748	0.299573	0.246374	0.182645	0.177986	0.241049	0.153297	0.186508	0.15095	0.113212	0.229241	0.204978	0.196152	0.221907	0.21309	0.205496	0.227443	0.167797	0.227311	0.312486	0.226107	0.263527	0.197146	0.318985	0.270818	0.250965
2018-06-09 15:30:00	0.284902	0.27946	0.259245	0.175543	0.138362	0.237919	0.221604	0.222435	0.292912	0.241837	0.125151	0.178301	0.348653	0.167438	0.236674	0.214394	0.259688	0.175393	0.108518	0.12539	0.155953	0.201525	0.167923	0.352829	0.295371	0.243781	0.18035	0.176226	0.238865	0.151306	0.185348	0.150883	0.113162	0.225842	0.203247	0.194799	0.217656	0.210707	0.204793	0.225979	0.160607	0.226002	0.310687	0.224793	0.258613	0.19655	0.317495	0.269758	0.247166
2018-06-09 15:33:00	0.281633	0.278392	0.257695	0.17497	0.13688	0.235755	0.219865	0.220383	0.291242	0.24121	0.125313	0.177724	0.344792	0.166063	0.234774	0.211686	0.257799	0.172356	0.107544	0.123729	0.154977	0.199688	0.167396	0.350991	0.290596	0.240889	0.178285	0.173843	0.236656	0.14881	0.183866	0.150555	0.112916	0.222403	0.201501	0.193641	0.213676	0.208006	0.20437	0.224682	0.159601	0.223842	0.308977	0.223171	0.253663	0.195424	0.315686	0.269331	0.243715
2018-06-09 15:36:00	0.278918	0.277234	0.25673	0.173292	0.135409	0.233674	0.218526	0.218058	0.289564	0.241309	0.125242	0.177906	0.340864	0.164005	0.232884	0.209807	0.255674	0.168768	0.107142	0.122605	0.152938	0.19751	0.166948	0.347803	0.286095	0.237527	0.176521	0.171324	0.225779	0.146903	0.182449	0.150092	0.112569	0.219722	0.199217	0.192577	0.209632	0.206098	0.203804	0.223527	0.158475	0.222347	0.306693	0.221935	0.248661	0.193203	0.314175	0.268097	0.239781
2018-06-09 15:39:00	0.275941	0.275564	0.254319	0.171877	0.133809	0.231821	0.216298	0.216321	0.287337	0.2408	0.124736	0.178304	0.336981	0.161882	0.231861	0.207689	0.253878	0.16481	0.106561	0.121683	0.152115	0.19518	0.167119	0.345885	0.281282	0.234499	0.174506	0.169308	0.224618	0.144387	0.180742	0.149494	0.11212	0.216118	0.197211	0.190881	0.205694	0.20492	0.202683	0.221624	0.157285	0.220186	0.304394	0.219972	0.243867	0.192131	0.313059	0.26629	0.236728
2018-06-09 15:42:00	0.272221	0.273806	0.252384	0.170574	0.132235	0.229667	0.214423	0.214487	0.285807	0.241211	0.124831	0.178602	0.333349	0.159439	0.230021	0.205926	0.252205	0.160471	0.106744	0.120301	0.151598	0.19246	0.166831	0.343067	0.276826	0.230278	0.172453	0.166896	0.224233	0.142505	0.179603	0.148284	0.111213	0.213206	0.194962	0.189836	0.202212	0.203172	0.201088	0.219913	0.156421	0.21846	0.30204	0.218494	0.239676	0.190867	0.311677	0.265218	0.23384
2018-06-09 15:45:00	0.269286	0.271781	0.249891	0.170258	0.131025	0.228028	0.212054	0.213462	0.284148	0.240553	0.124754	0.179106	0.330437	0.157257	0.228811	0.204201	0.250709	0.157158	0.107523	0.118493	0.151529	0.190105	0.166768	0.340756	0.272586	0.226587	0.170801	0.165024	0.224772	0.140692	0.177653	0.146951	0.110214	0.210075	0.193201	0.189255	0.199573	0.201462	0.199618	0.218692	0.155831	0.217321	0.29982	0.217191	0.235455	0.189863	0.310463	0.26431	0.231041
2018-06-09 15:48:00	0.266925	0.269902	0.247122	0.169893	0.13031	0.226578	0.210385	0.213311	0.282071	0.239346	0.124564	0.178727	0.326926	0.155315	0.227221	0.202314	0.249215	0.154756	0.108548	0.117536	0.150194	0.187529	0.166112	0.337955	0.268672	0.223925	0.169383	0.162359	0.226057	0.138895	0.175536	0.146243	0.109683	0.207175	0.191013	0.188177	0.197217	0.200353	0.197203	0.217673	0.154597	0.215941	0.297269	0.215171	0.231276	0.188627	0.308487	0.263298	0.228857
2018-06-09 15:51:00	0.264261	0.267902	0.243665	0.169253	0.130147	0.224684	0.207856	0.213817	0.280252	0.238099	0.124366	0.179009	0.324037	0.152619	0.225442	0.199969	0.247644	0.152075	0.10951	0.116661	0.149033	0.18504	0.164831	0.336204	0.264361	0.220696	0.168195	0.159802	0.227545	0.136958	0.173449	0.145097	0.108823	0.203951	0.188766	0.187097	0.195102	0.19964	0.194522	0.216973	0.153572	0.21486	0.294474	0.21296	0.227088	0.186562	0.307324	0.2631	0.226484
2018-06-09 15:54:00	0.262124	0.265967	0.241348	0.168236	0.129744	0.222638	0.205733	0.213531	0.278631	0.23746	0.123814	0.178769	0.321369	0.150534	0.223895	0.198036	0.245744	0.148521	0.110619	0.116543	0.147242	0.182556	0.163908	0.333876	0.259849	0.217804	0.167034	0.15758	0.229444	0.135834	0.172474	0.145153	0.108865	0.201199	0.187326	0.186483	0.192831	0.199428	0.191625	0.216548	0.152213	0.213333	0.291497	0.210973	0.2228	0.185589	0.305452	0.261887	0.224092
2018-06-09 15:57:00	0.259475	0.263961	0.23902	0.166976	0.128729	0.220507	0.20327	0.212859	0.27732	0.236282	0.123236	0.178809	0.318427	0.148133	0.222156	0.196235	0.243733	0.144978	0.111591	0.116182	0.146433	0.180496	0.162406	0.331467	0.255481	0.215063	0.165356	0.154482	0.231592	0.134632	0.170515	0.144608	0.108456	0.198899	0.186163	0.186302	0.191232	0.197962	0.188013	0.215795	0.1513	0.211803	0.2885	0.209687	0.219529	0.184849	0.303538	0.260966	0.222633
2018-06-09 16:00:00	0.25624	0.261766	0.236081	0.16586	0.127771	0.218283	0.201945	0.211741	0.276364	0.234914	0.122368	0.179105	0.315385	0.146215	0.220521	0.19372	0.242199	0.141746	0.0850524	0.115242	0.145822	0.178451	0.160334	0.255521	0.25074	0.212186	0.164802	0.152587	0.227376	0.133472	0.169384	0.143849	0.107887	0.196177	0.184456	0.185111	0.189412	0.197872	0.185	0.215483	0.149734	0.210294	0.286019	0.208322	0.215757	0.183626	0.301432	0.259906	0.221139
2018-06-09 16:03:00	0.253667	0.259338	0.233575	0.165398	0.126715	0.21636	0.200038	0.210758	0.27463	0.233723	0.121872	0.179798	0.31238	0.144219	0.218497	0.191722	0.240539	0.139235	0.0884114	0.114352	0.144006	0.176926	0.158787	0.298631	0.246298	0.209491	0.163586	0.150449	0.230632	0.132092	0.16847	0.142864	0.107148	0.193528	0.182452	0.184206	0.187339	0.196751	0.181322	0.214665	0.148516	0.208463	0.28333	0.207715	0.212026	0.182409	0.299791	0.258986	0.218808
2018-06-09 16:06:00	0.250733	0.257004	0.232401	0.164144	0.126034	0.214363	0.198261	0.209995	0.273244	0.232066	0.120899	0.180028	0.309589	0.142333	0.216595	0.190147	0.23964	0.136533	0.0916731	0.113674	0.142286	0.17543	0.156939	0.339596	0.241512	0.206833	0.162299	0.148617	0.248543	0.130783	0.166311	0.14164	0.10623	0.19092	0.181159	0.183147	0.185405	0.195822	0.177054	0.213853	0.147322	0.206532	0.28096	0.206531	0.208345	0.18164	0.29774	0.257795	0.216952
2018-06-09 16:09:00	0.248244	0.255016	0.229237	0.163204	0.125155	0.21203	0.195822	0.208623	0.271973	0.229817	0.119852	0.180234	0.307037	0.139549	0.214195	0.188857	0.238125	0.133406	0.0950531	0.112146	0.140756	0.173881	0.155086	0.379475	0.236127	0.203797	0.160992	0.146232	0.191393	0.129218	0.164814	0.140619	0.105464	0.18802	0.179228	0.181695	0.183568	0.194877	0.172934	0.213485	0.145809	0.204589	0.278122	0.205123	0.204593	0.179586	0.295904	0.255812	0.214086
2018-06-09 16:12:00	0.245504	0.25242	0.22533	0.161583	0.1243	0.20961	0.194156	0.206817	0.269949	0.227291	0.118643	0.180195	0.304086	0.137776	0.211987	0.187094	0.236232	0.174165	0.0991974	0.111565	0.139464	0.171922	0.15277	0.417471	0.231465	0.201045	0.159735	0.144787	0.196994	0.127817	0.163651	0.139339	0.104504	0.18534	0.177175	0.180213	0.181273	0.194149	0.168809	0.212714	0.143764	0.202793	0.275464	0.204121	0.200853	0.178758	0.293368	0.253451	0.210949
2018-06-09 16:15:00	0.241852	0.250096	0.221604	0.160017	0.123584	0.207106	0.192104	0.205021	0.268189	0.224316	0.117365	0.179773	0.300936	0.135894	0.209889	0.185445	0.234395	0.173937	0.102854	0.110631	0.138124	0.170044	0.150253	0.452038	0.227122	0.198158	0.158467	0.142941	0.202411	0.127238	0.162237	0.13782	0.103365	0.182692	0.17503	0.178648	0.178669	0.193186	0.16391	0.212043	0.142822	0.201395	0.273032	0.203007	0.197494	0.177071	0.290839	0.250778	0.208866
2018-06-09 16:18:00	0.238523	0.247237	0.218371	0.157862	0.12225	0.204535	0.189933	0.203477	0.265832	0.221855	0.116127	0.179513	0.297475	0.1336	0.20767	0.183907	0.232441	0.173636	0.106469	0.110041	0.136191	0.168036	0.147139	0.48517	0.223031	0.195575	0.156889	0.141183	0.208407	0.126249	0.160772	0.136194	0.102145	0.180299	0.173104	0.176587	0.176192	0.192363	0.1593	0.211317	0.141686	0.199502	0.27047	0.202217	0.194329	0.175757	0.287932	0.248254	0.207011
2018-06-09 16:21:00	0.235253	0.244157	0.21599	0.157275	0.120732	0.202235	0.187764	0.20123	0.264062	0.218917	0.115041	0.179226	0.294608	0.131305	0.205462	0.182561	0.230289	0.173002	0.109218	0.109273	0.13506	0.166322	0.143781	0.514321	0.218586	0.19227	0.154708	0.13917	0.21494	0.124635	0.159501	0.134446	0.100835	0.177962	0.171214	0.174047	0.174117	0.191421	0.15437	0.210817	0.140365	0.197703	0.268245	0.201086	0.19097	0.174334	0.284615	0.245221	0.205281
2018-06-09 16:24:00	0.232292	0.241709	0.210847	0.156456	0.118938	0.199643	0.186143	0.198866	0.262521	0.215933	0.113825	0.179105	0.291798	0.129683	0.203693	0.18118	0.228418	0.172728	0.110491	0.108306	0.133582	0.164188	0.140848	0.53953	0.214915	0.190229	0.152986	0.137799	0.214924	0.123673	0.158058	0.132819	0.0996142	0.17601	0.168969	0.172057	0.171943	0.191111	0.150002	0.210375	0.139195	0.196138	0.265561	0.2001	0.1882	0.172362	0.281361	0.243215	0.203489
2018-06-09 16:27:00	0.228476	0.238546	0.206412	0.155049	0.117048	0.196931	0.184474	0.19647	0.260835	0.212771	0.113	0.17861	0.288764	0.128193	0.201782	0.179714	0.226084	0.172132	0.111411	0.107247	0.131773	0.162421	0.137541	0.560554	0.210193	0.187693	0.151389	0.136343	0.214511	0.12284	0.156086	0.131664	0.0987478	0.174315	0.167151	0.169951	0.17022	0.189959	0.145335	0.209141	0.138353	0.194256	0.262758	0.200242	0.186182	0.17095	0.2788	0.240136	0.201643
2018-06-09 16:30:00	0.22426	0.235769	0.202083	0.154032	0.11546	0.194565	0.182977	0.19455	0.258728	0.208775	0.110803	0.178515	0.286464	0.12795	0.199527	0.178073	0.223465	0.171608	0.112423	0.106027	0.129988	0.161048	0.134798	0.576765	0.206222	0.185098	0.149901	0.134921	0.182398	0.121103	0.153613	0.130217	0.0976625	0.172272	0.16463	0.167188	0.167997	0.188858	0.14048	0.208013	0.137297	0.192764	0.259921	0.199569	0.183255	0.170034	0.275367	0.237266	0.200264
2018-06-09 16:33:00	0.220191	0.232353	0.197372	0.152916	0.113498	0.191872	0.181194	0.192018	0.256727	0.205299	0.108538	0.177972	0.283144	0.127589	0.196779	0.176386	0.220374	0.169968	0.113508	0.10473	0.128134	0.159664	0.131227	0.588309	0.202189	0.182303	0.148014	0.132996	0.181337	0.11938	0.151471	0.128519	0.096389	0.170327	0.163238	0.164599	0.165781	0.186927	0.135498	0.205951	0.136082	0.190661	0.257305	0.198767	0.180741	0.168481	0.271638	0.23396	0.198393
2018-06-09 16:36:00	0.216039	0.22894	0.192941	0.151737	0.111916	0.188575	0.178825	0.189556	0.25362	0.201941	0.10681	0.176798	0.27973	0.127411	0.193397	0.174579	0.217357	0.167667	0.114538	0.103723	0.127017	0.157723	0.127378	0.594575	0.19886	0.179344	0.146278	0.130722	0.179993	0.118213	0.149564	0.126689	0.095017	0.16813	0.161289	0.161296	0.163496	0.185461	0.130305	0.203648	0.135449	0.188372	0.254537	0.197529	0.179192	0.167238	0.268071	0.231795	0.196949
2018-06-09 16:39:00	0.212162	0.225311	0.187744	0.149843	0.110828	0.185269	0.177835	0.186365	0.250967	0.199238	0.104291	0.175493	0.276342	0.127415	0.190496	0.172928	0.214447	0.165869	0.116377	0.102671	0.125491	0.155312	0.12331	0.594524	0.194916	0.176436	0.144508	0.128378	0.178363	0.116766	0.146856	0.12419	0.0931426	0.166114	0.159481	0.158504	0.160853	0.183068	0.12571	0.201601	0.1345	0.18627	0.251274	0.195531	0.17682	0.164839	0.264617	0.228143	0.194308
2018-06-09 16:42:00	0.207738	0.22205	0.182959	0.148154	0.109213	0.181833	0.177091	0.182973	0.24805	0.195877	0.101557	0.173322	0.273113	0.127346	0.187666	0.170898	0.211032	0.164363	0.117207	0.101163	0.123183	0.153087	0.119842	0.5885	0.192015	0.174378	0.142695	0.126153	0.176973	0.115433	0.143736	0.122004	0.0915027	0.163423	0.158584	0.155884	0.158515	0.180895	0.121201	0.199061	0.105998	0.1838	0.247915	0.193781	0.17455	0.163075	0.260812	0.224314	0.192381
2018-06-09 16:45:00	0.203156	0.218459	0.178592	0.146894	0.107416	0.178104	0.174513	0.18032	0.245641	0.192752	0.0990531	0.171066	0.269566	0.127883	0.184922	0.169606	0.207661	0.163245	0.117335	0.100535	0.120783	0.150424	0.116276	0.575185	0.188522	0.172066	0.140477	0.124122	0.175286	0.113684	0.14184	0.119624	0.089718	0.16073	0.156651	0.152984	0.156332	0.177784	0.116366	0.19614	0.128693	0.180711	0.244617	0.19187	0.171926	0.16167	0.256381	0.220699	0.188975
2018-06-09 16:48:00	0.199374	0.214834	0.173719	0.144849	0.10506	0.174675	0.172803	0.177128	0.243365	0.19033	0.0964748	0.168938	0.266102	0.128847	0.181667	0.167754	0.204025	0.160703	0.118396	0.0990377	0.118236	0.148339	0.112528	0.554305	0.185377	0.169609	0.138061	0.122096	0.173538	0.112051	0.139604	0.117265	0.087949	0.158079	0.15352	0.150294	0.153726	0.174768	0.1502	0.19313	0.151369	0.178078	0.240293	0.190388	0.169549	0.160584	0.252061	0.21681	0.185841
2018-06-09 16:51:00	0.195209	0.210473	0.169337	0.143958	0.103048	0.171013	0.171035	0.173535	0.24071	0.18831	0.0942315	0.166567	0.263421	0.129551	0.178309	0.165365	0.200783	0.158426	0.118616	0.0971031	0.116635	0.145814	0.108891	0.52562	0.181693	0.16748	0.135398	0.119324	0.210908	0.109828	0.136848	0.115207	0.0864056	0.155655	0.151251	0.14742	0.15194	0.17168	0.148699	0.190492	0.174321	0.174739	0.236811	0.188401	0.166954	0.159198	0.24779	0.212602	0.183517
2018-06-09 16:54:00	0.191299	0.206249	0.164929	0.141532	0.100955	0.167581	0.16945	0.170387	0.238251	0.187024	0.0920639	0.163514	0.259709	0.130509	0.175695	0.163363	0.197587	0.156816	0.118186	0.0949831	0.114541	0.143439	0.104941	0.488794	0.178433	0.165153	0.132776	0.117188	0.208604	0.108012	0.477741	0.113086	0.0848142	0.153335	0.149031	0.144267	0.14958	0.168125	0.146969	0.187462	0.196203	0.171654	0.232693	0.186419	0.164948	0.157582	0.243551	0.20863	0.180951
2018-06-09 16:57:00	0.187001	0.201746	0.161322	0.138923	0.098553	0.164309	0.167944	0.166928	0.235244	0.185383	0.0896048	0.159963	0.256101	0.130943	0.173304	0.161048	0.19491	0.155741	0.116909	0.0931763	0.112601	0.141418	0.10164	0.443558	0.174955	0.163799	0.129918	0.114653	0.206245	0.105934	0.380971	0.111103	0.0833274	0.150161	0.147053	0.140985	0.147119	0.165982	0.144489	0.184161	0.217147	0.169102	0.228418	0.184579	0.163027	0.156372	0.239268	0.204616	0.178485
2018-06-09 17:00:00	0.182823	0.197381	0.158208	0.136839	0.0960371	0.160662	0.165792	0.163968	0.232555	0.183756	0.0867624	0.156098	0.25286	0.131737	0.170826	0.159112	0.190987	0.154371	0.112527	0.091532	0.110831	0.138738	0.098526	0.389638	0.172302	0.161615	0.12716	0.112485	0.202867	0.104282	0.293134	0.109182	0.0818864	0.14767	0.145324	0.13781	0.144583	0.163462	0.142344	0.180912	0.237636	0.166281	0.224214	0.182542	0.161006	0.154533	0.235036	0.20064	0.175583
2018-06-09 17:03:00	0.17783	0.192779	0.154372	0.133395	0.0936777	0.157123	0.164353	0.16013	0.23007	0.182383	0.0844893	0.152803	0.249919	0.132173	0.167732	0.157307	0.187918	0.152499	0.106545	0.0897189	0.108477	0.13593	0.127512	0.325766	0.169573	0.158729	0.123618	0.110713	0.15334	0.102842	0.213383	0.106856	0.0801417	0.145217	0.143843	0.134611	0.142273	0.160963	0.140107	0.17806	0.257696	0.163466	0.220219	0.180848	0.159287	0.153111	0.23068	0.196431	0.173508
2018-06-09 17:06:00	0.173924	0.18884	0.151354	0.131064	0.0907283	0.153965	0.16457	0.156796	0.228505	0.180685	0.0821812	0.149409	0.246846	0.132844	0.165803	0.155122	0.185184	0.150023	0.0985114	0.0874615	0.107107	0.133753	0.1254	0.252333	0.166761	0.156704	0.120798	0.109227	0.162997	0.101757	0.140985	0.104347	0.0782601	0.143451	0.143001	0.131352	0.140589	0.158276	0.13748	0.175243	0.276035	0.160963	0.216302	0.180043	0.157264	0.151133	0.226768	0.1926	0.172104
2018-06-09 17:09:00	0.169592	0.184911	0.14773	0.127855	0.0879384	0.150971	0.164562	0.15384	0.226942	0.178899	0.0800721	0.146216	0.243851	0.134011	0.163802	0.153461	0.182212	0.147659	0.0896346	0.0857945	0.103764	0.130959	0.123596	0.225195	0.163118	0.155459	0.11815	0.107176	0.172549	0.100054	0.0765796	0.102091	0.0765685	0.141824	0.141652	0.127835	0.138744	0.156058	0.135561	0.17208	0.292684	0.158528	0.21233	0.179528	0.155925	0.148887	0.22307	0.188501	0.170805
2018-06-09 17:12:00	0.165887	0.180477	0.144654	0.125341	0.085521	0.146976	0.163137	0.150499	0.223623	0.17734	0.0777263	0.142636	0.240416	0.134539	0.16122	0.151108	0.179098	0.144167	0.111154	0.0847452	0.100714	0.128752	0.121461	0.406224	0.160037	0.15349	0.115672	0.104941	0.180459	0.0976129	0.105233	0.100507	0.0753803	0.13929	0.139284	0.124522	0.137155	0.15365	0.133068	0.168778	0.307719	0.155509	0.208865	0.178574	0.153811	0.146715	0.21924	0.184341	0.16793
2018-06-09 17:15:00	0.16198	0.176099	0.141163	0.122524	0.0827042	0.143043	0.162559	0.146943	0.220401	0.175654	0.0755306	0.138325	0.237068	0.13483	0.158725	0.148853	0.175985	0.139624	0.108944	0.083382	0.0976308	0.127075	0.119113	0.384818	0.15661	0.151078	0.112419	0.102793	0.185947	0.0955524	0.103624	0.0983481	0.0737611	0.136587	0.136398	0.121262	0.134775	0.150779	0.130483	0.165108	0.31979	0.152566	0.204531	0.177249	0.151003	0.144286	0.215582	0.181048	0.165182
2018-06-09 17:18:00	0.157808	0.171721	0.138009	0.120668	0.0797567	0.140026	0.161794	0.144072	0.218098	0.17416	0.073442	0.134168	0.233911	0.135216	0.156087	0.146588	0.173347	0.134751	0.107068	0.081085	0.0950763	0.124147	0.116767	0.358367	0.153665	0.149237	0.109872	0.100795	0.193966	0.0938354	0.102395	0.0965488	0.0724116	0.134718	0.134398	0.117925	0.132341	0.148642	0.128361	0.161686	0.330563	0.149856	0.200283	0.176475	0.149345	0.142059	0.212143	0.177472	0.162679
2018-06-09 17:21:00	0.153585	0.16774	0.134148	0.11814	0.0766134	0.136972	0.160394	0.13998	0.214774	0.172912	0.0711488	0.130303	0.229945	0.134506	0.153071	0.144308	0.170373	0.130089	0.104923	0.0789358	0.0925355	0.121515	0.114848	0.327422	0.149953	0.146969	0.106595	0.0982957	0.199645	0.0912499	0.101024	0.0952825	0.0714619	0.13251	0.131482	0.114248	0.12954	0.14597	0.125906	0.158053	0.338622	0.146728	0.196115	0.175351	0.14588	0.139642	0.2081	0.173025	0.160134
2018-06-09 17:24:00	0.149125	0.163968	0.130972	0.115905	0.0738193	0.133718	0.158338	0.136318	0.210687	0.171076	0.0682273	0.125353	0.225344	0.13352	0.150411	0.141895	0.16611	0.125134	0.44755	0.0773536	0.0912128	0.118732	0.112472	0.292973	0.146623	0.144758	0.10354	0.095629	0.174505	0.0883317	0.0997226	0.0935062	0.0701297	0.129687	0.128519	0.111187	0.126824	0.14245	0.123954	0.1543	0.343559	0.143461	0.191676	0.172964	0.142995	0.136187	0.203528	0.169797	0.156686
2018-06-09 17:27:00	0.145219	0.159834	0.127323	0.113951	0.0708756	0.130243	0.15693	0.132754	0.20748	0.168811	0.0653074	0.121177	0.220824	0.132348	0.147396	0.139035	0.162763	0.119674	0.350061	0.0752709	0.0890335	0.116509	0.110269	0.253163	0.142851	0.141834	0.0999807	0.0936942	0.171141	0.0861773	0.0982155	0.0915782	0.0686837	0.127208	0.125892	0.108742	0.12422	0.13884	0.120839	0.151217	0.345831	0.14098	0.187279	0.170846	0.139556	0.132999	0.198843	0.166134	0.153795
2018-06-09 17:30:00	0.140962	0.155796	0.123007	0.112212	0.0678393	0.126669	0.154512	0.128588	0.204537	0.166075	0.0628439	0.116858	0.216136	0.130906	0.144849	0.135927	0.159365	0.114275	0.261135	0.0730046	0.0863562	0.115082	0.108125	0.208068	0.139485	0.139344	0.0972465	0.0916483	0.170939	0.0848123	0.0973651	0.0895125	0.0671344	0.125053	0.124587	0.105807	0.121428	0.136179	0.118534	0.147311	0.344557	0.137893	0.182558	0.169094	0.136816	0.129554	0.194747	0.162324	0.152316
2018-06-09 17:33:00	0.137602	0.151823	0.118654	0.109335	0.0649986	0.12313	0.151224	0.124225	0.200254	0.163217	0.059897	0.111626	0.21133	0.128373	0.141683	0.132686	0.15592	0.109491	0.179992	0.0707083	0.0845578	0.112383	0.105448	0.156708	0.136727	0.13769	0.0940254	0.0891962	0.169303	0.0831089	0.0959277	0.0881648	0.0661236	0.122037	0.121468	0.102262	0.11821	0.132753	0.115371	0.143877	0.339872	0.134562	0.178884	0.166914	0.133136	0.125772	0.189666	0.158213	0.14886
2018-06-09 17:36:00	0.134411	0.147725	0.115431	0.106547	0.0626942	0.119731	0.148088	0.120114	0.196616	0.159697	0.0576817	0.106159	0.206859	0.125931	0.138571	0.129469	0.152548	0.104436	0.106789	0.0688705	0.0823273	0.110154	0.103606	0.172486	0.134011	0.135747	0.0910789	0.0871171	0.167765	0.0806124	0.0946206	0.0868041	0.0651031	0.118873	0.117863	0.099018	0.114707	0.129102	0.112324	0.140485	0.331838	0.132015	0.174454	0.164044	0.130017	0.122026	0.184609	0.155139	0.144979
2018-06-09 17:39:00	0.131275	0.144543	0.111436	0.104421	0.0598778	0.116946	0.145101	0.11652	0.193036	0.156643	0.0562418	0.101009	0.202446	0.123322	0.135806	0.126325	0.149403	0.0996804	0.0973417	0.0667336	0.0796701	0.107994	0.102247	0.167211	0.13088	0.133696	0.0884141	0.085163	0.165306	0.0789584	0.0928724	0.0852375	0.0639282	0.116855	0.115203	0.0963584	0.111194	0.125898	0.10897	0.137599	0.320453	0.129007	0.169934	0.162224	0.126731	0.118976	0.179797	0.151624	0.142297
2018-06-09 17:42:00	0.127845	0.141325	0.108257	0.101579	0.0571605	0.11385	0.142268	0.112937	0.188763	0.152679	0.0540987	0.095538	0.198179	0.120628	0.133044	0.123048	0.146687	0.0948758	0.0952543	0.0646251	0.0776607	0.105641	0.100732	0.162444	0.128632	0.13117	0.0852997	0.0837024	0.164014	0.0770412	0.0916446	0.0836823	0.0627617	0.114542	0.112979	0.0934937	0.107793	0.122795	0.105895	0.134834	0.304881	0.126514	0.165418	0.159728	0.12399	0.115283	0.174665	0.148043	0.140798
2018-06-09 17:45:00	0.124448	0.137804	0.104515	0.0991715	0.0546522	0.110726	0.139181	0.109232	0.185105	0.149773	0.0517873	0.0904394	0.193337	0.117666	0.130181	0.120018	0.143353	0.0901285	0.0926627	0.0622671	0.0754811	0.103222	0.0986201	0.15774	0.125949	0.128592	0.0823896	0.0821796	0.142236	0.0756224	0.0900906	0.0824758	0.0618568	0.112366	0.110932	0.0903688	0.105079	0.120024	0.103063	0.131898	0.285078	0.123172	0.16133	0.156795	0.12119	0.11138	0.169434	0.144244	0.138325
2018-06-09 17:48:00	0.120641	0.134057	0.102064	0.0960358	0.0519298	0.107324	0.135177	0.105081	0.179535	0.146069	0.0491413	0.0848902	0.18833	0.11456	0.127061	0.116734	0.139369	0.0859629	0.0897962	0.0600573	0.073585	0.100872	0.0967169	0.146857	0.12332	0.125941	0.0791729	0.0797259	0.13684	0.072497	0.0889034	0.0805522	0.0604141	0.108621	0.106995	0.0879167	0.102362	0.116926	0.100098	0.128731	0.260572	0.120117	0.158073	0.152704	0.117526	0.107684	0.163646	0.140786	0.134489
2018-06-09 17:51:00	0.117176	0.130941	0.0997642	0.0934243	0.0495221	0.104651	0.130955	0.101404	0.174469	0.141927	0.0472235	0.0794902	0.183731	0.110649	0.123407	0.114235	0.136	0.0820675	0.0871695	0.0583357	0.0721393	0.0986372	0.0947901	0.143665	0.120594	0.123003	0.07608	0.0775374	0.111668	0.0699063	0.0879001	0.0786761	0.0590071	0.104963	0.103162	0.0854713	0.099428	0.113723	0.096905	0.125496	0.232349	0.116889	0.15412	0.149402	0.113167	0.104957	0.158564	0.138376	0.13024
2018-06-09 17:54:00	0.11373	0.127177	0.0961177	0.090731	0.0474255	0.102306	0.126026	0.098212	0.16966	0.13874	0.0604521	0.074421	0.179384	0.106855	0.12007	0.111403	0.133113	0.0774981	0.0838998	0.0561595	0.0704697	0.0974262	0.0929724	0.140456	0.118422	0.120538	0.0732541	0.0754621	0.113106	0.0676441	0.0865208	0.0774457	0.0580842	0.101816	0.0989389	0.0824367	0.0963371	0.110183	0.0935298	0.122522	0.198575	0.113685	0.149609	0.145453	0.109668	0.102185	0.154018	0.135829	0.126786
2018-06-09 17:57:00	0.110311	0.125041	0.0926953	0.0881844	0.0455775	0.0994877	0.121976	0.0955651	0.165251	0.134802	0.0591082	0.069453	0.17494	0.102976	0.116626	0.108513	0.129633	0.0730538	0.0811063	0.0542257	0.0692288	0.0955567	0.0903639	0.136727	0.116952	0.117617	0.0708987	0.0737071	0.114234	0.0652189	0.0855593	0.0763741	0.0572806	0.0991368	0.0947886	0.0793642	0.0936726	0.106503	0.0902391	0.120398	0.159873	0.1103	0.145379	0.141395	0.106106	0.0982458	0.149573	0.133028	0.124179
2018-06-09 18:00:00	0.107471	0.122633	0.089188	0.0855335	0.0444391	0.0969877	0.117031	0.0927965	0.160338	0.131307	0.0571783	0.0865714	0.170142	0.0992948	0.114143	0.105291	0.126	0.0684002	0.0778564	0.0528609	0.0676856	0.0933665	0.0880803	0.132975	0.114568	0.114974	0.0689324	0.0714404	0.115444	0.062419	0.0836722	0.0754331	0.0565748	0.0965256	0.091892	0.076993	0.0907078	0.103265	0.0870224	0.117693	0.116208	0.10722	0.141476	0.138047	0.102931	0.0948745	0.144941	0.129752	0.121206
2018-06-10 06:00:00	0.0273093	0.0223371	0.0354055	0.0267906	0.0193295	0.0276507	0.0454934	0.0409189	0.0260636	0.0207713	0.0137336	0.014487	0.0314841	0.0192251	0.0369287	0.0315577	0.0220762	0.0186232	0.0640483	0.0200619	0.0477507	0.0218426	0.0108034	0.0729232	0.041076	0.038851	0.0201348	0.0661631	0.0461637	0.0212548	0.0243976	0.0203027	0.0152271	0.0256642	0.0168376	0.0256627	0.040478	0.0261549	0.0266827	0.0145163	0.0207469	0.0194329	0.0311969	0.0341949	0.024821	0.030233	0.0381648	0.043191	0.0323735
2018-06-10 06:03:00	0.0291315	0.023618	0.0381889	0.0269234	0.0205037	0.0295184	0.0467125	0.0418746	0.0272315	0.0220412	0.0152598	0.0143306	0.0335897	0.0182945	0.0381539	0.0324918	0.0175193	0.0201794	0.0718501	0.0215341	0.0491199	0.0222997	0.00876764	0.0767119	0.0433735	0.0405236	0.0217259	0.0659065	0.0199912	0.0232475	0.0264642	0.0205107	0.015383	0.025747	0.0180318	0.0270794	0.0427473	0.027704	0.0288797	0.0155435	0.0211171	0.0209762	0.0318778	0.0345298	0.0249928	0.0320737	0.0385431	0.0448089	0.0337254
2018-06-10 06:06:00	0.0310179	0.0256643	0.041265	0.0281176	0.0217059	0.0307809	0.0316938	0.0430154	0.029053	0.0236775	0.017124	0.0135174	0.0364013	0.0173357	0.039823	0.0334309	0.0194415	0.0215965	0.0804489	0.023022	0.050889	0.0226555	0.00943056	0.0792792	0.0460305	0.0433283	0.0231527	0.0659872	0.0263593	0.0247132	0.0283975	0.0210508	0.0157881	0.0268058	0.0197571	0.0288621	0.0450208	0.0299145	0.0316783	0.0172555	0.0220935	0.0228774	0.0326839	0.0354537	0.0261984	0.0344969	0.0402956	0.0464186	0.0349133
2018-06-10 06:09:00	0.0330241	0.0267542	0.0444574	0.0288917	0.0233626	0.0335898	0.0334435	0.0445606	0.032193	0.0242937	0.0189641	0.017619	0.0395671	0.0165882	0.0418514	0.0347751	0.0217842	0.0236086	0.0902276	0.024259	0.0528456	0.0233809	0.010349	0.0822506	0.0491307	0.0450325	0.0254379	0.0653872	0.0322512	0.0262579	0.0304209	0.0212694	0.015952	0.027785	0.0223841	0.0304436	0.0474703	0.0262572	0.0344928	0.0186833	0.0236054	0.0251215	0.0333469	0.036478	0.0284473	0.0368977	0.0420018	0.0481992	0.0375964
2018-06-10 06:12:00	0.0352022	0.0287533	0.0480821	0.0310844	0.0247609	0.0363591	0.0353111	0.0460037	0.0351129	0.0266625	0.0204076	0.0171755	0.0421746	0.0153205	0.0443853	0.0363036	0.0240176	0.0251515	0.101196	0.0260175	0.0530313	0.0237402	0.0142233	0.0888037	0.0519032	0.046718	0.0276493	0.0642669	0.0379252	0.0273975	0.0318434	0.022178	0.0166335	0.028967	0.0242019	0.0324262	0.0506125	0.0293224	0.0282711	0.0207303	0.0244277	0.0266717	0.0342126	0.0375607	0.0303957	0.0392119	0.0432731	0.0500136	0.0394935
2018-06-10 06:15:00	0.0373156	0.0300767	0.0523609	0.0335807	0.026335	0.0396706	0.0385424	0.0481243	0.0380246	0.0293076	0.0224634	0.0171802	0.0444959	0.0144141	0.0462732	0.0378186	0.0270311	0.0270387	0.112542	0.0280503	0.0536016	0.0244725	0.012543	0.0950133	0.0552561	0.0332908	0.0291704	0.0635487	0.0443674	0.029667	0.0345902	0.0226435	0.0169826	0.0303039	0.0267786	0.0349159	0.0537659	0.0328821	0.0313666	0.0226001	0.0261887	0.0285661	0.0356606	0.038853	0.0323439	0.0416806	0.0446551	0.0526617	0.0420167
2018-06-10 06:18:00	0.0405145	0.031935	0.0583474	0.034743	0.0278197	0.0434964	0.0413492	0.0507004	0.0418876	0.0312589	0.0251559	0.0172206	0.0485775	0.0135483	0.0489322	0.0397701	0.0302084	0.029485	0.123167	0.0301237	0.0548581	0.0255037	0.0141265	0.100773	0.0583186	0.0357597	0.0313163	0.0635982	0.0515455	0.0321889	0.0377763	0.0235454	0.0176591	0.0329438	0.0296591	0.0370867	0.0572252	0.0362325	0.0345443	0.0247742	0.0273866	0.0305675	0.0373844	0.0405414	0.0349049	0.0438729	0.0470432	0.0554312	0.0441823
2018-06-10 06:21:00	0.0433305	0.034226	0.0635531	0.0374194	0.0302011	0.0476618	0.0448289	0.0536034	0.0452557	0.0337218	0.0275625	0.0164786	0.0522752	0.0130502	0.0513522	0.0415139	0.032613	0.0321688	0.133823	0.0323428	0.0561197	0.0269609	0.0155117	0.106799	0.0618329	0.038313	0.0336557	0.0634634	0.0590565	0.0350021	0.0409124	0.0235562	0.0176671	0.0348646	0.0317546	0.039532	0.0608841	0.0392774	0.0382131	0.0274169	0.0290174	0.0329209	0.038814	0.0426198	0.0378983	0.0463832	0.049409	0.058537	0.0476166
2018-06-10 06:24:00	0.0465758	0.0361899	0.0686117	0.0395779	0.0327262	0.0516193	0.0482593	0.0561178	0.0478616	0.0355019	0.0302527	0.0163652	0.055949	0.0122039	0.0544034	0.0427555	0.0351582	0.0344857	0.145886	0.0346711	0.0572794	0.0375742	0.0173112	0.114095	0.0654036	0.0413239	0.0367462	0.0636636	0.0657228	0.0369031	0.0431222	0.0248897	0.0186673	0.0367806	0.0332773	0.0419578	0.0647121	0.0423705	0.0425332	0.0299206	0.030357	0.0356408	0.0405373	0.0439252	0.0415196	0.0490388	0.0521545	0.0615904	0.0503135
2018-06-10 06:27:00	0.0505527	0.0379255	0.0735043	0.0406672	0.0354565	0.05568	0.0514867	0.0589785	0.0518361	0.0381547	0.0327792	0.0159299	0.0599615	0.0119122	0.0568366	0.0444707	0.0383863	0.0368339	0.157778	0.0373571	0.0584034	0.0304601	0.018106	0.12051	0.0694543	0.0443235	0.0399228	0.0639545	0.0375365	0.0378196	0.0459789	0.0264092	0.0198069	0.0393771	0.0359145	0.0449074	0.0681679	0.0454798	0.0470775	0.0327526	0.0315312	0.038647	0.0422569	0.0460759	0.0451864	0.0518432	0.0559153	0.0652311	0.0530727
2018-06-10 06:30:00	0.0545428	0.0407142	0.0783353	0.0434832	0.0382037	0.06022	0.0549551	0.0624186	0.0565694	0.0302886	0.0354621	0.0166078	0.064483	0.0116435	0.0601933	0.0464989	0.0425578	0.0394615	0.168235	0.039963	0.0607986	0.0329505	0.0192061	0.125783	0.072558	0.0470413	0.043328	0.064302	0.0496477	0.0403716	0.0484238	0.0281277	0.0210958	0.0426138	0.0383259	0.0473854	0.0716021	0.0496032	0.0516674	0.0350905	0.0330376	0.0419275	0.0440528	0.0489472	0.049406	0.0547988	0.0608381	0.0691759	0.0569444
2018-06-10 06:33:00	0.058682	0.0431839	0.0837404	0.0456861	0.0408137	0.0641327	0.0582612	0.0658232	0.0603674	0.0326423	0.0385162	0.0176952	0.0683797	0.0112184	0.0628781	0.048813	0.0460551	0.0421094	0.179053	0.0428649	0.0625643	0.0353453	0.0206405	0.131384	0.0766114	0.0498895	0.0467468	0.0649694	0.0523392	0.0430012	0.0514145	0.0296117	0.0222088	0.0452843	0.0406177	0.0504525	0.0745796	0.0529231	0.0557647	0.0378132	0.0349808	0.0447542	0.0467013	0.0513255	0.0534655	0.0578373	0.0643457	0.0726909	0.0602957
2018-06-10 06:36:00	0.06306	0.0459907	0.0885781	0.049487	0.0434993	0.068193	0.0609699	0.0689335	0.0646837	0.0351328	0.041328	0.0182785	0.0722595	0.0119739	0.0662415	0.0510288	0.0499724	0.0442881	0.189631	0.0453695	0.0642354	0.0378718	0.0225537	0.138627	0.0807472	0.0530233	0.0497939	0.0657557	0.0550506	0.0450797	0.0356971	0.0306177	0.0229633	0.0479251	0.0428293	0.0530862	0.0779721	0.0565297	0.0601495	0.0405827	0.0368236	0.0476187	0.0497002	0.0540497	0.058493	0.0613527	0.0679923	0.0768312	0.0635122
2018-06-10 06:39:00	0.0677661	0.0494064	0.0934401	0.0512714	0.0468898	0.0728021	0.0635398	0.0723864	0.0686681	0.0378695	0.0445368	0.0194243	0.0765001	0.0122711	0.0701436	0.053038	0.0540017	0.0351525	0.199321	0.0480799	0.0664521	0.0400136	0.0246717	0.145828	0.084957	0.0560734	0.0534084	0.0669798	0.0580357	0.0482989	0.0383397	0.0241979	0.0241979	0.0505422	0.0448356	0.0558147	0.0818852	0.0600597	0.0644766	0.0438798	0.0373735	0.0509016	0.0530054	0.0567739	0.062612	0.0642749	0.0716142	0.0806969	0.0670051
2018-06-10 06:42:00	0.0728456	0.0525909	0.0977894	0.0548376	0.0507938	0.0776323	0.0676228	0.0767215	0.0738058	0.0411155	0.0477647	0.0212767	0.0812011	0.0134469	0.0742243	0.0558226	0.057903	0.0377978	0.207697	0.0501939	0.0689785	0.0423122	0.0261602	0.152781	0.0891675	0.0591017	0.0567138	0.0680478	0.0614869	0.0511193	0.0410849	0.0271294	0.0271294	0.0535387	0.0472726	0.0588257	0.0856471	0.0640326	0.069042	0.0469021	0.0386066	0.0539651	0.0562959	0.0596533	0.0668647	0.0678013	0.0752849	0.0848415	0.0707396
2018-06-10 06:45:00	0.0786277	0.0561961	0.102855	0.0593767	0.0538288	0.0824587	0.0695656	0.0808653	0.0774524	0.0439271	0.0514679	0.0234691	0.0860576	0.0146117	0.0779679	0.0583467	0.0616707	0.040241	0.215079	0.0528599	0.0703766	0.0448106	0.0274713	0.159168	0.0934887	0.062443	0.0599179	0.0697743	0.0444947	0.0536484	0.0437647	0.0309154	0.0309154	0.0567304	0.0491565	0.0620884	0.0894203	0.0683718	0.0739954	0.0502468	0.0394032	0.0573521	0.0597545	0.0628086	0.0712815	0.0714074	0.0801402	0.0876759	0.0743762
2018-06-10 06:48:00	0.0825641	0.0594477	0.106756	0.0646304	0.05675	0.0866405	0.0726353	0.084841	0.0820395	0.0463026	0.0547479	0.0255485	0.0907167	0.0162653	0.0817461	0.0607876	0.0658889	0.0431096	0.221928	0.0552592	0.0718974	0.0472657	0.0294108	0.164481	0.0974909	0.0659036	0.06394	0.0715563	0.0696869	0.0566685	0.0462335	0.0341526	0.0341526	0.0606664	0.0518339	0.06513	0.0930974	0.0726413	0.0783336	0.0538202	0.0311513	0.0606184	0.0632043	0.065972	0.0756171	0.0742996	0.0850459	0.0916766	0.078566
2018-06-10 06:51:00	0.0877823	0.0629735	0.110247	0.0469515	0.0600512	0.0908048	0.0753304	0.0883584	0.0865789	0.0486708	0.0574118	0.0276789	0.0939968	0.0178242	0.0850106	0.0635645	0.0695465	0.0460625	0.227494	0.0574831	0.0744267	0.051063	0.0314186	0.169116	0.101221	0.0690958	0.0676346	0.0734589	0.0735133	0.0399611	0.0484346	0.0378279	0.0378279	0.0645738	0.0544934	0.068194	0.0971694	0.077152	0.0828466	0.0571925	0.0318195	0.0639979	0.0669249	0.0691387	0.0796369	0.077259	0.0905144	0.0954022	0.0826206
2018-06-10 06:54:00	0.0931336	0.0669265	0.115089	0.0497804	0.0631153	0.0951327	0.0797972	0.0917443	0.090798	0.050952	0.0598191	0.0306612	0.098408	0.0195874	0.0887576	0.0662183	0.0734049	0.0496255	0.231484	0.0597372	0.0772993	0.0535758	0.0335762	0.172544	0.104704	0.0724566	0.0710756	0.0749822	0.0769358	0.0423025	0.0513735	0.0415811	0.0415811	0.068377	0.056675	0.0715147	0.100352	0.0809896	0.0872384	0.0607133	0.0330442	0.0681206	0.0709388	0.0721555	0.0835675	0.0801875	0.0960936	0.0987518	0.0869088
2018-06-10 06:57:00	0.0985651	0.0709659	0.120268	0.0526774	0.0661629	0.0984631	0.0836397	0.095534	0.0947795	0.0533564	0.0624737	0.0332359	0.103107	0.0218543	0.0919787	0.0689776	0.0772273	0.0527779	0.234388	0.0617723	0.0795321	0.0566513	0.0352569	0.175975	0.108078	0.0762894	0.0743762	0.0769863	0.0576762	0.0445308	0.0546102	0.0451323	0.0451323	0.0719646	0.0585872	0.074956	0.104146	0.0850047	0.0912276	0.0643522	0.0346976	0.0711648	0.0746954	0.0752843	0.0681211	0.0826916	0.0779833	0.102148	0.0907942
2018-06-10 07:00:00	0.103468	0.0750561	0.125168	0.0415919	0.0690094	0.101946	0.086264	0.0991626	0.0986391	0.0561298	0.0654695	0.0354144	0.108153	0.0236837	0.0956755	0.0720819	0.0809617	0.0557382	0.236319	0.0640406	0.0825243	0.0592595	0.0377458	0.178391	0.1116	0.0794438	0.0768586	0.078953	0.0648562	0.0463458	0.0574489	0.049495	0.049495	0.0761589	0.0606156	0.0776296	0.107465	0.0881779	0.0953563	0.0674783	0.0365459	0.0737729	0.0785568	0.0785135	0.0746794	0.0852578	0.0851542	0.104468	0.0941104
2018-06-10 07:03:00	0.108507	0.0788629	0.129598	0.0446807	0.0717859	0.10577	0.0893891	0.102143	0.102418	0.0583715	0.0685698	0.0380267	0.112626	0.0265656	0.0990521	0.0744615	0.0846795	0.0587345	0.237806	0.0656555	0.0853017	0.0623644	0.040766	0.180929	0.114828	0.0834485	0.0802309	0.081469	0.0726886	0.0483186	0.0599114	0.0533825	0.0533825	0.079691	0.062803	0.0801598	0.110527	0.0915997	0.0991467	0.0712214	0.0380407	0.0770736	0.0823961	0.0820122	0.0816956	0.0873557	0.092355	0.107193	0.0981314
2018-06-10 07:06:00	0.113471	0.0824805	0.133474	0.046827	0.0749833	0.109949	0.092306	0.105314	0.105457	0.0606426	0.0710649	0.0411715	0.117439	0.0298151	0.102439	0.0768266	0.0879293	0.0614884	0.238541	0.0671788	0.0865854	0.0646367	0.0429693	0.183516	0.116351	0.0867011	0.0824326	0.0835509	0.0805173	0.0506882	0.062061	0.0576524	0.0576524	0.083972	0.0648386	0.0826644	0.11301	0.0945832	0.102124	0.0745018	0.040285	0.0800392	0.0862789	0.0847349	0.0885528	0.0895314	0.0992939	0.109618	0.101906
2018-06-10 07:09:00	0.118362	0.086301	0.137149	0.0493131	0.0780888	0.112465	0.0952557	0.107733	0.108386	0.0638308	0.0729896	0.0332912	0.122654	0.0327325	0.105224	0.0788435	0.0909226	0.0642763	0.238252	0.0682998	0.0877515	0.0673267	0.0449882	0.185234	0.118812	0.0890828	0.085342	0.0853519	0.0879111	0.0528334	0.0647354	0.0619174	0.0619174	0.0884025	0.0666685	0.0855057	0.115667	0.0973397	0.105484	0.0771297	0.0421521	0.0835426	0.0904687	0.0878948	0.0953605	0.0910377	0.106194	0.113042	0.104819
2018-06-10 07:12:00	0.122375	0.0899376	0.139663	0.0520682	0.0808095	0.11539	0.0978105	0.110624	0.110883	0.0659671	0.0746024	0.0362838	0.126878	0.0352874	0.107672	0.0812714	0.0937371	0.0666325	0.236564	0.0691795	0.0901127	0.0709772	0.0473102	0.186553	0.120696	0.0922307	0.088836	0.0872369	0.0733148	0.0549914	0.0672056	0.0672185	0.0672185	0.091922	0.06836	0.0876727	0.117814	0.0996271	0.108486	0.0798812	0.044002	0.086612	0.0950612	0.0915381	0.102441	0.0929269	0.112983	0.115714	0.107056
2018-06-10 07:15:00	0.12602	0.0935748	0.142381	0.0541899	0.0835068	0.118228	0.0997009	0.112952	0.112822	0.0685739	0.076453	0.0388788	0.130931	0.0381539	0.110255	0.0833527	0.0964998	0.0693515	0.23397	0.0706857	0.0926312	0.07375	0.049194	0.186512	0.123396	0.0944706	0.0921626	0.0891991	0.0878066	0.0572204	0.069536	0.0723473	0.0723473	0.0948384	0.0702662	0.089655	0.120057	0.101837	0.110791	0.0829556	0.0455612	0.0897943	0.0996747	0.0944025	0.109538	0.0943761	0.11934	0.118604	0.10953
2018-06-10 07:18:00	0.129622	0.0971416	0.145184	0.0558652	0.0861332	0.120715	0.102623	0.115222	0.115782	0.0701661	0.0773901	0.0420441	0.134511	0.0409807	0.112632	0.0851939	0.0993145	0.0719432	0.229668	0.0722623	0.0948511	0.0771183	0.0510785	0.186876	0.124803	0.0963582	0.0951242	0.0912708	0.100438	0.0583441	0.0722013	0.0775672	0.0775672	0.0979661	0.0720775	0.0914794	0.121731	0.103756	0.112283	0.0857364	0.0470175	0.0921639	0.10394	0.0973754	0.116081	0.0954474	0.124622	0.121154	0.112185
2018-06-10 07:21:00	0.133903	0.100626	0.147858	0.0590043	0.0889476	0.122788	0.104289	0.117608	0.117458	0.0718236	0.0781821	0.044946	0.138633	0.0439824	0.1151	0.08747	0.101511	0.0749183	0.225634	0.0737395	0.0968146	0.079837	0.0531631	0.186633	0.126015	0.0983404	0.0974373	0.0933848	0.0989786	0.0600163	0.0742957	0.0825032	0.0825032	0.101143	0.0735107	0.0928079	0.122845	0.104882	0.114452	0.0888608	0.0481248	0.0944439	0.108723	0.100156	0.121905	0.0961339	0.130208	0.123571	0.114143
2018-06-10 07:24:00	0.136927	0.104556	0.150294	0.0619749	0.0907453	0.124848	0.105855	0.11904	0.118844	0.0731172	0.0785083	0.0485115	0.143063	0.0457447	0.116965	0.0895471	0.103641	0.0778469	0.220526	0.0746442	0.0996795	0.0825929	0.0548162	0.185972	0.126647	0.0997097	0.100112	0.0955186	0.0934265	0.0618908	0.0767971	0.0875157	0.0875157	0.103979	0.0744754	0.0944937	0.123735	0.106126	0.11634	0.0910278	0.0495237	0.0971977	0.113176	0.102373	0.127122	0.0962256	0.135461	0.126065	0.115013
2018-06-10 07:27:00	0.139597	0.108194	0.151281	0.0654696	0.0926025	0.127438	0.107951	0.120669	0.120098	0.0740721	0.0784833	0.0515086	0.146604	0.0470555	0.118747	0.0907963	0.10556	0.0800816	0.214174	0.0757144	0.101502	0.0858745	0.0568568	0.1851	0.126997	0.100815	0.103015	0.097321	0.102871	0.0633863	0.0790716	0.0916713	0.0916713	0.106782	0.0751939	0.0958586	0.124592	0.108786	0.11826	0.0931797	0.0508136	0.099409	0.1176	0.104482	0.132748	0.0960533	0.140406	0.128796	0.115252
2018-06-10 07:30:00	0.142109	0.111705	0.153481	0.0687398	0.0943619	0.128914	0.109417	0.122047	0.12112	0.0752489	0.0782927	0.0546764	0.149816	0.0366771	0.120343	0.0916304	0.106936	0.0821244	0.206954	0.0770825	0.103318	0.0883266	0.0583905	0.18411	0.127715	0.102356	0.105708	0.0997161	0.116453	0.0650142	0.0808386	0.0963775	0.0963775	0.109759	0.0767526	0.0967865	0.1254	0.10973	0.119687	0.0957903	0.0521434	0.101749	0.122047	0.105886	0.138075	0.0959253	0.144671	0.130852	0.115625
2018-06-10 07:33:00	0.143734	0.115456	0.154832	0.0704817	0.0957729	0.130147	0.111042	0.123235	0.121273	0.0767185	0.0775926	0.0581511	0.152697	0.039516	0.121657	0.0920148	0.107118	0.0840648	0.199607	0.0777692	0.104553	0.0901404	0.0598153	0.183201	0.128254	0.103566	0.107849	0.102074	0.129495	0.0667895	0.0834772	0.100693	0.100693	0.112762	0.0780189	0.0980388	0.125483	0.110254	0.120906	0.0976439	0.0530273	0.103165	0.126141	0.107513	0.142432	0.096099	0.148351	0.132866	0.116349
2018-06-10 07:36:00	0.145605	0.118825	0.156063	0.072689	0.097006	0.130786	0.112827	0.125013	0.122182	0.0780843	0.0772405	0.060552	0.155523	0.0419224	0.122302	0.0929695	0.107895	0.0859836	0.191807	0.0789857	0.106009	0.092274	0.0612781	0.18222	0.129028	0.105351	0.109981	0.104239	0.141821	0.0683142	0.0851949	0.105415	0.105415	0.114932	0.0787998	0.0990976	0.125487	0.110946	0.122106	0.0990675	0.0542024	0.105563	0.130556	0.109178	0.146829	0.0965918	0.151253	0.134139	0.115832
2018-06-10 07:39:00	0.146996	0.121774	0.156703	0.0753473	0.0976889	0.13204	0.113918	0.125652	0.122667	0.0802142	0.0765604	0.0631525	0.157895	0.0448131	0.123751	0.0935573	0.107911	0.0875844	0.183472	0.0798025	0.106258	0.0943089	0.0623908	0.181318	0.129719	0.10667	0.111919	0.105727	0.154365	0.0697415	0.0867827	0.10916	0.10916	0.116996	0.0792581	0.0999455	0.125538	0.111427	0.12223	0.100878	0.0558291	0.107928	0.134258	0.110563	0.15024	0.0966139	0.153614	0.135615	0.115474
2018-06-10 07:42:00	0.148054	0.124666	0.156817	0.0776072	0.0986215	0.132666	0.113929	0.126122	0.122791	0.0827153	0.0761202	0.066588	0.160486	0.0485114	0.124427	0.0947677	0.107829	0.089492	0.174473	0.0800958	0.106731	0.0962794	0.0636772	0.180787	0.130042	0.108362	0.113155	0.107489	0.142263	0.0702442	0.0878122	0.112741	0.112741	0.118516	0.0796829	0.100738	0.126125	0.111545	0.122092	0.102189	0.0576727	0.109035	0.137895	0.111518	0.153891	0.0967494	0.155235	0.137307	0.114482
2018-06-10 07:45:00	0.14891	0.126993	0.158002	0.078755	0.0993055	0.132872	0.11404	0.126658	0.122939	0.0846279	0.0753271	0.0700718	0.162765	0.0526251	0.124415	0.0954106	0.107533	0.091091	0.165051	0.0800712	0.107783	0.0984497	0.0647299	0.179758	0.130729	0.110336	0.114777	0.109325	0.124286	0.0712655	0.0881556	0.116687	0.116687	0.120563	0.0803487	0.101094	0.12605	0.111128	0.121985	0.10341	0.0590685	0.11087	0.141269	0.112582	0.15685	0.0974066	0.156331	0.138571	0.112836
2018-06-10 07:48:00	0.149565	0.129385	0.158025	0.0804902	0.100044	0.13338	0.115183	0.126704	0.123321	0.0865782	0.0743829	0.0728736	0.165003	0.056728	0.1247	0.0964478	0.106846	0.0925747	0.156136	0.0800109	0.108516	0.100071	0.0655172	0.179053	0.132011	0.111683	0.116853	0.111397	0.13285	0.0723269	0.0878588	0.12005	0.12005	0.121766	0.0807795	0.101978	0.124761	0.110704	0.121759	0.10457	0.0604873	0.112581	0.144033	0.113384	0.15969	0.0984747	0.157561	0.139685	0.111428
2018-06-10 07:51:00	0.149694	0.131598	0.157397	0.0814364	0.100362	0.133692	0.115799	0.127083	0.123205	0.0886733	0.0733386	0.0755545	0.167422	0.060402	0.124674	0.0972816	0.106645	0.0938822	0.147159	0.0795356	0.108904	0.101003	0.0661446	0.178177	0.132996	0.113397	0.118443	0.113483	0.143736	0.0724811	0.0884712	0.122937	0.122937	0.123378	0.0820815	0.103111	0.123234	0.11036	0.12127	0.104774	0.0615324	0.11358	0.146091	0.11387	0.163075	0.0990064	0.158021	0.141103	0.110379
2018-06-10 07:54:00	0.149487	0.133362	0.156182	0.110811	0.100901	0.133444	0.116473	0.127046	0.123099	0.0909441	0.0720995	0.0780547	0.16935	0.0635988	0.12478	0.0979212	0.105997	0.0956226	0.138775	0.0797539	0.109559	0.103822	0.0669968	0.17876	0.134482	0.114842	0.119941	0.115501	0.151253	0.0734071	0.0888607	0.125167	0.125167	0.124928	0.0833105	0.103514	0.122418	0.110476	0.120394	0.105407	0.0621391	0.115399	0.148483	0.114573	0.166282	0.0995412	0.159096	0.143188	0.108604
2018-06-10 07:57:00	0.149427	0.135648	0.155051	0.113615	0.100962	0.134061	0.116788	0.127557	0.122475	0.0932872	0.0707373	0.0801153	0.171291	0.0654855	0.125008	0.0994694	0.105667	0.0966768	0.131872	0.0792419	0.110013	0.105793	0.0679699	0.179155	0.135702	0.115232	0.121315	0.117192	0.161453	0.0742837	0.088941	0.12696	0.12696	0.126421	0.084642	0.104769	0.121443	0.110422	0.119834	0.106197	0.0632465	0.117277	0.150871	0.114736	0.16902	0.100844	0.159938	0.145092	0.106846
2018-06-10 08:00:00	0.149366	0.137738	0.154313	0.116967	0.100919	0.133965	0.11738	0.128086	0.122106	0.0964422	0.0697655	0.0820853	0.173586	0.0679469	0.125307	0.100891	0.105563	0.0985528	0.125763	0.0792101	0.110573	0.107445	0.068906	0.180157	0.137774	0.116078	0.122536	0.119348	0.1714	0.0747624	0.0895218	0.128554	0.128554	0.127877	0.0860562	0.105958	0.121774	0.11064	0.119768	0.107714	0.0635692	0.37692	0.152771	0.114668	0.170541	0.102176	0.160471	0.146683	0.105818
2018-06-10 08:03:00	0.149565	0.139374	0.15366	0.120554	0.101817	0.134261	0.117755	0.128447	0.121476	0.0990967	0.0693994	0.0832948	0.175125	0.069869	0.126701	0.102541	0.105392	0.100153	0.120341	0.0792217	0.110873	0.109627	0.0702853	0.18148	0.139675	0.117452	0.12359	0.121166	0.180282	0.0752208	0.0902954	0.129823	0.129823	0.129656	0.0870889	0.107233	0.121456	0.11063	0.120066	0.108806	0.0648733	0.307141	0.15486	0.114715	0.172757	0.103654	0.161479	0.147898	0.105327
2018-06-10 08:06:00	0.149322	0.141187	0.153702	0.123363	0.103426	0.135011	0.119483	0.128335	0.121618	0.102637	0.0692163	0.0844848	0.439335	0.07156	0.127554	0.104425	0.105944	0.102349	0.115502	0.0793213	0.11104	0.111823	0.0717797	0.182917	0.142553	0.118636	0.12482	0.123312	0.189111	0.0756024	0.0908774	0.130581	0.130581	0.130893	0.0883372	0.108517	0.121249	0.111622	0.11969	0.109976	0.0663696	0.24335	0.156284	0.114696	0.175145	0.10535	0.16176	0.149888	0.103999
2018-06-10 08:09:00	0.149827	0.142884	0.154363	0.126068	0.105097	0.13529	0.120322	0.128066	0.12157	0.105488	0.0689755	0.0853051	0.37005	0.0730855	0.128839	0.105536	0.106608	0.10456	0.111419	0.0795613	0.111699	0.113544	0.0731342	0.185024	0.144646	0.120316	0.126915	0.124965	0.195751	0.0761895	0.0918902	0.131149	0.131149	0.131617	0.0899213	0.110534	0.121154	0.111983	0.119583	0.111481	0.0680137	0.186843	0.158017	0.115178	0.177168	0.107589	0.162475	0.151549	0.102482
2018-06-10 08:12:00	0.150399	0.144326	0.155034	0.127643	0.107244	0.136389	0.122081	0.128069	0.122004	0.10863	0.0687088	0.0857368	0.306831	0.074616	0.130542	0.107189	0.107704	0.107341	0.108265	0.0793727	0.112163	0.115241	0.0751294	0.186753	0.147333	0.121993	0.1289	0.12621	0.188785	0.0768833	0.0936921	0.130454	0.130454	0.132636	0.0919424	0.112246	0.121292	0.113458	0.119553	0.113045	0.0693477	0.13562	0.159438	0.115615	0.178373	0.110315	0.162813	0.153157	0.101346
2018-06-10 08:15:00	0.151009	0.146196	0.15655	0.129101	0.109651	0.136951	0.092953	0.129136	0.121761	0.11155	0.0688199	0.0865519	0.249832	0.0759541	0.132892	0.109184	0.108716	0.109931	0.105642	0.0794774	0.113404	0.116883	0.0766521	0.189342	0.150034	0.123381	0.131274	0.128343	0.186581	0.0775337	0.0957035	0.130438	0.130438	0.133187	0.0935531	0.114333	0.121842	0.11465	0.119328	0.114885	0.070163	0.0904744	0.161121	0.115696	0.178637	0.112831	0.163797	0.155018	0.101079
2018-06-10 08:18:00	0.152446	0.148412	0.156694	0.130989	0.111868	0.138734	0.0965628	0.129917	0.121977	0.114514	0.0693003	0.0875582	0.198831	0.0774986	0.134451	0.111503	0.110693	0.112614	0.104128	0.0792766	0.114571	0.117942	0.0790014	0.193166	0.153385	0.125398	0.133288	0.130293	0.187551	0.0781341	0.0969557	0.130188	0.130188	0.134108	0.0951379	0.115793	0.122709	0.116122	0.119634	0.116529	0.0718443	0.121051	0.162367	0.11616	0.179526	0.115544	0.164462	0.156911	0.100515
2018-06-10 08:21:00	0.15322	0.150528	0.157628	0.133453	0.113924	0.139764	0.0997098	0.131294	0.122631	0.117344	0.0700431	0.0883613	0.153793	0.0785045	0.136794	0.113423	0.113439	0.116077	0.1034	0.0795642	0.115316	0.119587	0.0821629	0.196767	0.156495	0.126895	0.135139	0.131915	0.192666	0.0788681	0.0985244	0.129594	0.129594	0.135042	0.0965965	0.117136	0.12356	0.118633	0.119879	0.119006	0.0737869	0.124308	0.1638	0.117134	0.180575	0.117791	0.165995	0.15887	0.100898
2018-06-10 08:24:00	0.154839	0.152874	0.15875	0.13612	0.116258	0.141614	0.102777	0.132515	0.123533	0.121285	0.0706744	0.0894893	0.178398	0.0803697	0.139765	0.115022	0.116125	0.118271	0.103416	0.0801761	0.116235	0.121932	0.0853337	0.201375	0.159731	0.128906	0.137334	0.132604	0.198133	0.0803811	0.100116	0.129628	0.129628	0.135508	0.0987622	0.119818	0.125165	0.121738	0.120446	0.122038	0.0762482	0.12731	0.164307	0.118579	0.181561	0.120182	0.167091	0.16033	0.101342
2018-06-10 08:27:00	0.157305	0.154949	0.16001	0.137421	0.1183	0.144051	0.106242	0.134133	0.124722	0.12532	0.0716959	0.0907322	0.181011	0.081048	0.142855	0.116687	0.119246	0.121222	0.104268	0.0813289	0.117797	0.123101	0.0886909	0.205466	0.163992	0.130168	0.139043	0.133705	0.202945	0.0820044	0.101888	0.12929	0.12929	0.136162	0.100815	0.121926	0.127304	0.124503	0.121133	0.125265	0.0787968	0.130506	0.165256	0.12019	0.182903	0.122669	0.168057	0.163546	0.101933
2018-06-10 08:30:00	0.159641	0.157168	0.161878	0.13962	0.120405	0.146132	0.109112	0.136348	0.126731	0.129538	0.0734508	0.0909161	0.185015	0.0813271	0.145087	0.119188	0.122987	0.124301	0.106442	0.0824903	0.118845	0.124751	0.0919985	0.210021	0.168221	0.13297	0.142151	0.134533	0.207304	0.0836986	0.103341	0.12909	0.12909	0.13634	0.103424	0.124383	0.129997	0.128679	0.122545	0.128084	0.0811951	0.134249	0.167555	0.122061	0.184628	0.124833	0.169814	0.166532	0.103316
2018-06-10 08:33:00	0.161747	0.159025	0.163354	0.141471	0.122774	0.14877	0.11198	0.138461	0.12921	0.133162	0.0754309	0.0922688	0.189106	0.0826898	0.148302	0.121713	0.126755	0.127037	0.109616	0.0844732	0.12007	0.125274	0.094926	0.215144	0.172218	0.13641	0.145234	0.135432	0.21012	0.0844711	0.105095	0.128707	0.128707	0.136371	0.106349	0.127203	0.13339	0.132615	0.124666	0.130931	0.0829966	0.138027	0.17027	0.124612	0.186983	0.126901	0.17182	0.170145	0.105482
2018-06-10 08:36:00	0.163832	0.161772	0.16567	0.142992	0.124375	0.151079	0.114095	0.140292	0.132824	0.13661	0.0778582	0.0939326	0.193098	0.084086	0.15104	0.123694	0.131492	0.130208	0.112935	0.0864108	0.120987	0.126956	0.0977992	0.21901	0.176415	0.139744	0.147789	0.137819	0.214212	0.0853558	0.107802	0.12883	0.12883	0.136796	0.109718	0.130111	0.136695	0.136914	0.126553	0.134025	0.0852242	0.141915	0.173536	0.127371	0.190044	0.129473	0.17434	0.174096	0.10849
2018-06-10 08:39:00	0.166451	0.164022	0.169334	0.144637	0.126395	0.154078	0.116541	0.142815	0.136456	0.140415	0.0812318	0.0954347	0.197635	0.0859434	0.154131	0.126321	0.137392	0.133861	0.116423	0.0879329	0.123011	0.128167	0.100831	0.22352	0.180067	0.143454	0.15066	0.140688	0.21278	0.0871452	0.110358	0.128397	0.128397	0.137828	0.1135	0.133388	0.140148	0.140907	0.12915	0.13786	0.0879975	0.145962	0.175918	0.13034	0.193196	0.132066	0.176704	0.178254	0.111685
2018-06-10 08:42:00	0.168846	0.16582	0.173091	0.145719	0.128572	0.156768	0.119313	0.145116	0.140352	0.144445	0.0842544	0.0962978	0.202385	0.0876343	0.157504	0.128843	0.142406	0.137579	0.121017	0.0899612	0.125213	0.129828	0.103926	0.229211	0.184534	0.147627	0.153585	0.143023	0.195638	0.088843	0.112418	0.128651	0.128651	0.13736	0.116173	0.136122	0.143025	0.144388	0.130929	0.141277	0.0898131	0.150378	0.178241	0.133534	0.19447	0.134711	0.178492	0.182933	0.114148
2018-06-10 08:45:00	0.172442	0.167736	0.176388	0.109921	0.13091	0.15981	0.121301	0.147978	0.144709	0.147629	0.0871271	0.0971729	0.206656	0.089921	0.161343	0.131479	0.14817	0.140688	0.126308	0.0923476	0.128113	0.131685	0.106969	0.234352	0.188592	0.151229	0.1568	0.145755	0.195761	0.0905098	0.114378	0.129388	0.129388	0.137643	0.119475	0.138861	0.146626	0.148276	0.133426	0.145023	0.09195	0.153925	0.181401	0.136898	0.196563	0.137321	0.180924	0.187773	0.118068
2018-06-10 08:48:00	0.176222	0.170128	0.179973	0.112413	0.133653	0.163421	0.123353	0.150969	0.148893	0.150593	0.0904001	0.0975414	0.210543	0.0926758	0.165087	0.13382	0.154534	0.144141	0.132782	0.0948548	0.130272	0.133438	0.110132	0.239651	0.193049	0.154795	0.159755	0.14859	0.196318	0.091662	0.116041	0.130093	0.130093	0.138368	0.123316	0.142609	0.150858	0.153251	0.13638	0.14917	0.0942381	0.157959	0.184756	0.140621	0.199521	0.139394	0.184649	0.192209	0.122873
2018-06-10 08:51:00	0.179939	0.171987	0.183773	0.114375	0.135687	0.166645	0.125384	0.154184	0.154296	0.153263	0.0934425	0.0986224	0.214813	0.0954334	0.169141	0.136393	0.160558	0.147905	0.140396	0.0969963	0.132904	0.135874	0.113421	0.24551	0.197824	0.158623	0.162225	0.151963	0.196101	0.0934009	0.117771	0.130703	0.130703	0.139307	0.127467	0.145705	0.154539	0.158048	0.138774	0.15306	0.0972661	0.161913	0.188064	0.144628	0.202833	0.142427	0.188474	0.197633	0.127504
2018-06-10 08:54:00	0.183824	0.174503	0.188364	0.117777	0.137991	0.16917	0.127683	0.157257	0.159116	0.155962	0.0969581	0.0985305	0.219506	0.0978236	0.172696	0.13945	0.165379	0.152186	0.147109	0.0991277	0.135639	0.138094	0.116455	0.250783	0.202903	0.16223	0.165763	0.15478	0.196277	0.0949466	0.11978	0.129754	0.129754	0.140414	0.131024	0.149259	0.15807	0.16288	0.141301	0.156858	0.0998091	0.165419	0.191435	0.148718	0.206529	0.144348	0.19222	0.202945	0.132494
2018-06-10 08:57:00	0.187934	0.176467	0.19361	0.120521	0.139942	0.172156	0.130478	0.160905	0.162605	0.158914	0.100551	0.0989506	0.223513	0.0997067	0.177349	0.142017	0.170707	0.156416	0.153915	0.102158	0.139048	0.139934	0.119658	0.255276	0.207952	0.16627	0.16878	0.157731	0.194707	0.0967551	0.121604	0.131984	0.131984	0.140835	0.134326	0.152544	0.162626	0.167133	0.14402	0.160894	0.102348	0.169009	0.194552	0.15171	0.209804	0.146554	0.196623	0.207429	0.138225
2018-06-10 09:00:00	0.192556	0.179665	0.198319	0.123745	0.141423	0.1754	0.132834	0.165176	0.167948	0.160381	0.104494	0.0995648	0.228517	0.101255	0.181588	0.144852	0.175811	0.160628	0.159638	0.104764	0.143052	0.142681	0.122788	0.259635	0.212852	0.170861	0.171887	0.16056	0.194596	0.0989726	0.123428	0.133756	0.133756	0.142028	0.138421	0.155842	0.166979	0.172626	0.147115	0.16434	0.105459	0.173094	0.198387	0.155968	0.213102	0.148427	0.201468	0.212389	0.143886
2018-06-10 09:03:00	0.197816	0.181855	0.203917	0.127372	0.142864	0.178858	0.135819	0.168657	0.174321	0.161827	0.108959	0.100504	0.233974	0.103865	0.18622	0.147067	0.180667	0.165105	0.164921	0.108067	0.146073	0.144971	0.125434	0.262377	0.217056	0.175618	0.175499	0.163988	0.181147	0.100959	0.126304	0.135297	0.135297	0.143165	0.143121	0.159881	0.171584	0.178088	0.150307	0.167897	0.108026	0.1769	0.202359	0.160158	0.216949	0.15089	0.206709	0.217191	0.150801
2018-06-10 09:06:00	0.202966	0.184492	0.208969	0.130377	0.144513	0.182317	0.138118	0.171406	0.179476	0.162945	0.113453	0.101732	0.238432	0.105606	0.190468	0.15003	0.184882	0.169298	0.169435	0.110463	0.149739	0.147375	0.128332	0.265041	0.221741	0.179646	0.178212	0.167089	0.178126	0.102825	0.129289	0.136211	0.136211	0.143608	0.146515	0.163826	0.176273	0.182053	0.153655	0.171639	0.110357	0.180513	0.206886	0.164306	0.2199	0.152926	0.21187	0.221982	0.156601
2018-06-10 09:09:00	0.208147	0.187805	0.214286	0.13302	0.14621	0.185449	0.139944	0.174806	0.185625	0.164625	0.117752	0.103397	0.243623	0.107506	0.194505	0.152419	0.189283	0.172619	0.173065	0.112936	0.153314	0.149705	0.131535	0.265909	0.225899	0.184517	0.181613	0.170831	0.175789	0.104881	0.131738	0.138297	0.138297	0.144978	0.150157	0.167282	0.180572	0.185735	0.157279	0.175386	0.112592	0.184099	0.211192	0.168469	0.222002	0.155082	0.217002	0.226662	0.161923
2018-06-10 09:12:00	0.21335	0.19085	0.21954	0.135894	0.147842	0.188773	0.142207	0.178296	0.191589	0.165442	0.121907	0.105123	0.249462	0.10996	0.406426	0.155431	0.193929	0.175715	0.176283	0.115901	0.158096	0.151926	0.134397	0.265956	0.230487	0.188049	0.185259	0.174114	0.235694	0.106936	0.134316	0.140004	0.140004	0.145788	0.154515	0.170286	0.18531	0.191633	0.160751	0.178602	0.115335	0.188308	0.21595	0.173151	0.225144	0.157877	0.222618	0.230706	0.168354
2018-06-10 09:15:00	0.218609	0.193812	0.224203	0.1398	0.149284	0.191606	0.144924	0.180905	0.197	0.166558	0.125743	0.106593	0.255009	0.111693	0.353176	0.158379	0.197211	0.177799	0.18013	0.11768	0.161323	0.153875	0.136698	0.266677	0.233827	0.191775	0.189369	0.176368	0.23702	0.108786	0.137042	0.141303	0.141303	0.146087	0.157904	0.173521	0.189643	0.195929	0.163934	0.181745	0.11681	0.191266	0.22068	0.177167	0.228252	0.159721	0.2278	0.234098	0.174301
2018-06-10 09:18:00	0.223878	0.196669	0.229031	0.142374	0.150508	0.194608	0.147664	0.18392	0.202751	0.16821	0.129185	0.108036	0.259286	0.113211	0.30506	0.161181	0.200415	0.179466	0.183657	0.119881	0.164375	0.1562	0.139382	0.268328	0.238202	0.195704	0.192119	0.178421	0.237544	0.110805	0.140207	0.14341	0.14341	0.147018	0.16143	0.176211	0.193695	0.201033	0.167117	0.184984	0.119255	0.194459	0.225583	0.180869	0.230914	0.161494	0.232738	0.237535	0.180301
2018-06-10 09:21:00	0.229549	0.200395	0.235187	0.145417	0.151713	0.197733	0.150418	0.186739	0.208948	0.169761	0.133195	0.109355	0.265218	0.114594	0.261697	0.164109	0.204043	0.180932	0.186336	0.121811	0.16772	0.158433	0.142155	0.268307	0.242304	0.199383	0.195129	0.180546	0.238372	0.112796	0.143094	0.145906	0.145906	0.148387	0.165406	0.178437	0.198072	0.205549	0.170289	0.187813	0.121195	0.197271	0.23016	0.184614	0.233854	0.163285	0.237697	0.24057	0.185807
2018-06-10 09:24:00	0.234673	0.203582	0.240523	0.149254	0.152517	0.201062	0.153649	0.189481	0.214794	0.171557	0.137082	0.110155	0.270983	0.116514	0.222707	0.167002	0.206549	0.182192	0.188375	0.124112	0.170898	0.160934	0.144196	0.268284	0.245232	0.203549	0.197819	0.182042	0.240087	0.114637	0.145834	0.146654	0.146654	0.149443	0.168635	0.180872	0.202373	0.210302	0.173054	0.191313	0.124163	0.200577	0.234674	0.188401	0.236919	0.164524	0.242365	0.243681	0.192228
2018-06-10 09:27:00	0.239483	0.207115	0.245873	0.152941	0.153284	0.204641	0.157028	0.192293	0.219671	0.172457	0.140407	0.111322	0.219586	0.11812	0.253534	0.168849	0.208336	0.182421	0.191559	0.126312	0.173721	0.162634	0.146453	0.269519	0.248261	0.207154	0.200527	0.183551	0.241644	0.116394	0.14912	0.147848	0.147848	0.150316	0.171756	0.182954	0.206889	0.213901	0.175686	0.194217	0.126313	0.168417	0.239124	0.191001	0.240031	0.165496	0.246605	0.246243	0.198536
2018-06-10 09:30:00	0.244205	0.210102	0.251648	0.155411	0.153659	0.208197	0.159823	0.194577	0.225506	0.173066	0.14338	0.111792	0.248069	0.119502	0.25771	0.171101	0.210444	0.182214	0.194054	0.128375	0.176314	0.165064	0.147722	0.269548	0.250645	0.210233	0.203434	0.184821	0.242829	0.117264	0.15201	0.149405	0.149405	0.151248	0.175143	0.185233	0.210844	0.217399	0.178602	0.197286	0.127981	0.195058	0.243333	0.194442	0.242918	0.166287	0.251075	0.24889	0.203933
2018-06-10 09:33:00	0.2491	0.213615	0.256608	0.15753	0.154308	0.212064	0.163796	0.19735	0.23241	0.173316	0.146478	0.113032	0.27759	0.120762	0.261688	0.173388	0.213026	0.181991	0.196864	0.130101	0.179531	0.166358	0.148572	0.269011	0.253075	0.213449	0.206561	0.185837	0.245636	0.119426	0.154636	0.150741	0.150741	0.152736	0.17799	0.186683	0.214384	0.220975	0.181833	0.200096	0.129983	0.22199	0.247319	0.197798	0.24673	0.167095	0.256581	0.251898	0.21028
2018-06-10 09:36:00	0.25342	0.216882	0.261755	0.160101	0.154775	0.214712	0.166185	0.199396	0.238383	0.174041	0.148718	0.114499	0.306374	0.12186	0.265234	0.175539	0.21469	0.181246	0.200262	0.131827	0.181964	0.168272	0.149522	0.268367	0.254656	0.21571	0.208627	0.185961	0.247208	0.121196	0.157152	0.151319	0.151319	0.153784	0.180901	0.188403	0.217394	0.223659	0.184227	0.202557	0.13263	0.248644	0.251401	0.200554	0.249965	0.168731	0.261334	0.254388	0.215458
2018-06-10 09:39:00	0.257581	0.219679	0.265907	0.162245	0.155177	0.2172	0.168609	0.200965	0.243566	0.175555	0.150748	0.114998	0.334655	0.123274	0.268025	0.177367	0.216218	0.180347	0.204809	0.134146	0.184615	0.170549	0.15051	0.268509	0.256617	0.217841	0.210663	0.18672	0.248683	0.122451	0.158725	0.152534	0.152534	0.154464	0.183564	0.189607	0.220023	0.225994	0.186589	0.204138	0.134762	0.274718	0.255517	0.202525	0.252959	0.170497	0.265474	0.257194	0.21966
2018-06-10 09:42:00	0.260798	0.222706	0.271134	0.164014	0.155542	0.220032	0.171295	0.202888	0.248512	0.176606	0.153016	0.115891	0.362951	0.124252	0.270986	0.179108	0.21767	0.179404	0.209561	0.135794	0.187397	0.172868	0.151737	0.269662	0.258143	0.219294	0.212371	0.186914	0.249973	0.124262	0.161142	0.153347	0.153347	0.155198	0.185888	0.190525	0.222194	0.228232	0.188856	0.206176	0.136145	0.299924	0.260048	0.204867	0.255949	0.171212	0.269281	0.260032	0.223862
2018-06-10 09:45:00	0.264335	0.225803	0.275685	0.165718	0.156363	0.22297	0.17424	0.20471	0.253183	0.178225	0.154924	0.117448	0.390964	0.125263	0.274126	0.181138	0.219302	0.17831	0.213197	0.13714	0.18984	0.175185	0.152656	0.271712	0.259887	0.221143	0.213957	0.187339	0.251248	0.12578	0.163294	0.153276	0.153276	0.156041	0.188052	0.191688	0.22477	0.23065	0.190926	0.207789	0.137951	0.324714	0.264232	0.206543	0.258873	0.173248	0.272769	0.262745	0.226996
2018-06-10 09:48:00	0.268172	0.229084	0.279834	0.167859	0.15696	0.225384	0.176401	0.206964	0.257597	0.179923	0.157052	0.118915	0.418709	0.126473	0.277299	0.182886	0.220494	0.177395	0.216143	0.139058	0.191484	0.177435	0.152881	0.27339	0.262334	0.222433	0.215408	0.18824	0.190758	0.127627	0.165088	0.153772	0.153772	0.157181	0.190021	0.193268	0.226673	0.233121	0.193356	0.209931	0.139148	0.347593	0.268444	0.20817	0.261552	0.174062	0.276243	0.265145	0.229895
2018-06-10 09:51:00	0.271955	0.231609	0.2834	0.170057	0.158262	0.227832	0.178367	0.209242	0.262359	0.181177	0.158933	0.120493	0.445031	0.128224	0.280199	0.184841	0.221866	0.175814	0.218379	0.141426	0.193483	0.179884	0.152992	0.27553	0.264474	0.223443	0.217277	0.189272	0.197881	0.129545	0.167131	0.153631	0.153631	0.158162	0.191924	0.19451	0.228336	0.235644	0.195102	0.211896	0.140688	0.369352	0.272538	0.209898	0.264039	0.175479	0.280098	0.268039	0.232794
2018-06-10 09:54:00	0.275107	0.234594	0.286617	0.171873	0.159928	0.230462	0.180011	0.211407	0.266609	0.182952	0.16034	0.121289	0.470557	0.129751	0.281998	0.186	0.223307	0.174204	0.220186	0.143681	0.195262	0.182379	0.152736	0.277335	0.265664	0.557356	0.219536	0.190112	0.208443	0.130817	0.169115	0.153563	0.153563	0.159392	0.193739	0.195832	0.229683	0.23751	0.196951	0.213868	0.141906	0.389285	0.2764	0.211679	0.267655	0.176818	0.2833	0.271321	0.235358
2018-06-10 09:57:00	0.2782	0.237827	0.290295	0.173546	0.16082	0.233152	0.182192	0.21298	0.271261	0.184683	0.160638	0.122121	0.494434	0.131384	0.284822	0.187744	0.224947	0.172617	0.222491	0.145035	0.197113	0.184764	0.152919	0.279232	0.267462	0.466687	0.221499	0.190955	0.206343	0.13248	0.171335	0.153159	0.153159	0.160105	0.195334	0.197426	0.230848	0.238831	0.198442	0.214682	0.143369	0.408169	0.280774	0.213247	0.270439	0.178171	0.286002	0.274913	0.238246
2018-06-10 10:00:00	0.281326	0.241041	0.294043	0.175503	0.162602	0.235767	0.183748	0.21535	0.275308	0.186341	0.160767	0.123191	0.51685	0.132891	0.287409	0.189507	0.226692	0.171413	0.224189	0.146685	0.199208	0.187901	0.152524	0.281305	0.269578	0.384789	0.224657	0.191781	0.218218	0.134258	0.173572	0.152612	0.152612	0.160956	0.19674	0.198946	0.231589	0.240759	0.200103	0.215876	0.144183	0.424463	0.284771	0.213839	0.273708	0.179647	0.288968	0.278462	0.24023
2018-06-10 10:03:00	0.283736	0.244678	0.297808	0.177664	0.163846	0.23792	0.18516	0.217822	0.278621	0.18897	0.161349	0.124112	0.537135	0.134617	0.289925	0.191751	0.228116	0.170425	0.225563	0.147559	0.201969	0.191231	0.152915	0.283977	0.272273	0.309546	0.226647	0.192885	0.203474	0.13581	0.176302	0.152767	0.152767	0.161865	0.198206	0.200182	0.233355	0.241668	0.201938	0.21689	0.145509	0.438738	0.288562	0.214991	0.276215	0.18134	0.291904	0.281343	0.2412
2018-06-10 10:06:00	0.28622	0.248353	0.30019	0.179654	0.165284	0.241206	0.185995	0.220153	0.281766	0.191214	0.162148	0.125343	0.555291	0.13685	0.291814	0.194039	0.229275	0.169405	0.227013	0.148554	0.204504	0.194008	0.153906	0.286958	0.27439	0.242181	0.228993	0.194156	0.210425	0.137085	0.179194	0.152119	0.152119	0.161901	0.199564	0.201608	0.234609	0.243479	0.203726	0.218469	0.14643	0.450759	0.291931	0.216159	0.280168	0.183733	0.294364	0.284519	0.243072
2018-06-10 10:09:00	0.289272	0.251405	0.302548	0.180253	0.166611	0.244991	0.186871	0.2221	0.28434	0.193751	0.162613	0.126905	0.571108	0.13907	0.293938	0.196455	0.230472	0.168193	0.228266	0.149763	0.206112	0.196466	0.154404	0.289909	0.275875	0.182059	0.229689	0.194824	0.217995	0.138537	0.181145	0.151542	0.151542	0.162382	0.201413	0.203247	0.235092	0.244128	0.205849	0.220333	0.147696	0.459695	0.295076	0.217248	0.28322	0.185275	0.296782	0.286717	0.244602
2018-06-10 10:12:00	0.292412	0.254965	0.304589	0.182167	0.168447	0.247646	0.187528	0.223213	0.287053	0.196863	0.162372	0.127931	0.585281	0.140833	0.295873	0.198136	0.231199	0.167261	0.229447	0.150818	0.206644	0.199243	0.154736	0.292614	0.278275	0.243712	0.231503	0.19523	0.226553	0.139094	0.183984	0.1508	0.1508	0.163562	0.202859	0.204762	0.236696	0.245238	0.207452	0.22118	0.148923	0.466207	0.298419	0.218705	0.286175	0.186687	0.299155	0.289869	0.244803
2018-06-10 10:15:00	0.295378	0.258117	0.305713	0.184539	0.170568	0.250382	0.189012	0.22453	0.288542	0.200685	0.162093	0.128749	0.595911	0.143064	0.298065	0.200109	0.232056	0.166209	0.231512	0.151639	0.207683	0.202223	0.155472	0.296696	0.280611	0.245371	0.232986	0.19603	0.234811	0.140084	0.186331	0.150469	0.150469	0.163694	0.203981	0.20628	0.23814	0.246252	0.209796	0.222146	0.150033	0.469694	0.301583	0.219838	0.289156	0.189401	0.302224	0.292557	0.244875
2018-06-10 10:18:00	0.298607	0.261154	0.307662	0.186564	0.172862	0.253552	0.19056	0.225854	0.290146	0.205006	0.161981	0.129903	0.603819	0.144878	0.299843	0.20198	0.232658	0.165787	0.233187	0.152553	0.209271	0.204253	0.155082	0.299896	0.284189	0.246563	0.235566	0.19737	0.243896	0.140938	0.188009	0.149965	0.149965	0.163843	0.204985	0.207517	0.239364	0.247381	0.211873	0.22314	0.151233	0.469834	0.304467	0.220509	0.292886	0.191295	0.305178	0.295315	0.245246
2018-06-10 10:21:00	0.300907	0.264538	0.309296	0.187908	0.175017	0.256381	0.192948	0.226769	0.291558	0.208956	0.161946	0.131065	0.608224	0.146535	0.301543	0.203705	0.233898	0.165704	0.233667	0.154156	0.211272	0.206685	0.155505	0.303561	0.287271	0.248038	0.237086	0.19864	0.251722	0.141205	0.190184	0.149228	0.149228	0.164259	0.206883	0.209209	0.240147	0.249153	0.213542	0.224316	0.152181	0.466221	0.307127	0.22187	0.29574	0.19341	0.306938	0.297852	0.246444
2018-06-10 10:24:00	0.303559	0.267667	0.311197	0.189024	0.177414	0.258916	0.194807	0.228055	0.292357	0.213081	0.161944	0.131692	0.609774	0.148754	0.303498	0.206122	0.23546	0.165578	0.234556	0.15564	0.212542	0.20825	0.155814	0.307957	0.290172	0.249451	0.238213	0.200194	0.253931	0.14187	0.192421	0.148299	0.148299	0.164538	0.208602	0.210626	0.241615	0.250591	0.215261	0.225839	0.153281	0.459189	0.309863	0.223046	0.298381	0.19541	0.309748	0.300137	0.247234
2018-06-10 10:27:00	0.306668	0.270997	0.312974	0.190146	0.179695	0.26151	0.195869	0.229606	0.293188	0.21695	0.161362	0.133124	0.60785	0.150125	0.305653	0.208251	0.237365	0.166186	0.234895	0.156547	0.213997	0.210075	0.156455	0.312926	0.293355	0.251413	0.239389	0.202479	0.245961	0.14291	0.194508	0.147895	0.147895	0.16502	0.210727	0.211908	0.242166	0.25173	0.216868	0.227906	0.155034	0.448255	0.312288	0.224707	0.300254	0.197684	0.312031	0.302878	0.247137
2018-06-10 10:30:00	0.309627	0.274051	0.313444	0.192187	0.181775	0.264487	0.198119	0.231898	0.29322	0.219894	0.160992	0.134145	0.602244	0.150402	0.308018	0.21014	0.239354	0.166405	0.234684	0.157664	0.215112	0.212757	0.157189	0.31753	0.296174	0.25268	0.241424	0.203945	0.253936	0.143606	0.197098	0.14685	0.14685	0.165413	0.212251	0.21309	0.242999	0.25388	0.219032	0.230123	0.156561	0.433053	0.314429	0.226104	0.302354	0.200105	0.315	0.305527	0.246634
2018-06-10 10:33:00	0.313007	0.277528	0.314979	0.19427	0.184435	0.267502	0.200139	0.233994	0.29359	0.223406	0.161047	0.135203	0.592436	0.15079	0.310117	0.211914	0.241871	0.167612	0.23437	0.159503	0.216656	0.214776	0.157823	0.322325	0.299588	0.254377	0.243114	0.205898	0.262286	0.145223	0.199157	0.146935	0.146935	0.16601	0.213988	0.214209	0.244579	0.255821	0.220745	0.231643	0.157665	0.41404	0.316968	0.227458	0.304208	0.202448	0.317817	0.308217	0.246247
2018-06-10 10:36:00	0.316427	0.280732	0.316552	0.195284	0.186909	0.270557	0.202181	0.236242	0.292862	0.227194	0.160991	0.13647	0.578703	0.150641	0.312637	0.213574	0.244716	0.16803	0.234859	0.161327	0.21776	0.215933	0.158848	0.32684	0.302574	0.255879	0.244902	0.208181	0.271102	0.146552	0.20238	0.145611	0.145611	0.167022	0.216307	0.216157	0.245198	0.257868	0.223165	0.233717	0.158833	0.38977	0.319742	0.22866	0.304963	0.204826	0.3209	0.311398	0.246511
2018-06-10 10:39:00	0.320374	0.28443	0.318578	0.196918	0.188979	0.273076	0.204729	0.238712	0.292754	0.230285	0.16115	0.137553	0.560743	0.150108	0.31572	0.215085	0.247791	0.169166	0.234218	0.163308	0.21903	0.217393	0.160112	0.332286	0.305609	0.258114	0.246373	0.210747	0.280184	0.148085	0.204956	0.145193	0.145193	0.167973	0.21845	0.218023	0.246431	0.259818	0.225877	0.236093	0.160423	0.361538	0.323258	0.230451	0.305678	0.2069	0.323847	0.314699	0.245845
2018-06-10 10:42:00	0.32394	0.288238	0.320481	0.199126	0.190793	0.276197	0.207132	0.240963	0.292581	0.233788	0.161231	0.138612	0.537668	0.14975	0.271127	0.216588	0.251409	0.170218	0.233066	0.165952	0.219896	0.219065	0.161804	0.337062	0.309096	0.259868	0.248421	0.213121	0.289991	0.149501	0.208567	0.144338	0.144338	0.16948	0.220592	0.220226	0.24825	0.261954	0.22875	0.238288	0.161959	0.328683	0.32705	0.232243	0.305555	0.209194	0.32676	0.318197	0.246027
2018-06-10 10:45:00	0.327069	0.292148	0.321665	0.200537	0.19319	0.279196	0.209773	0.243819	0.292291	0.237384	0.161533	0.14036	0.510397	0.150552	0.293472	0.21825	0.254958	0.172121	0.231159	0.168364	0.22135	0.220457	0.163711	0.341878	0.312335	0.262716	0.250273	0.21559	0.300003	0.151126	0.211128	0.14433	0.14433	0.170649	0.222811	0.222557	0.250176	0.26395	0.231859	0.241158	0.164075	0.290219	0.331267	0.234709	0.305224	0.211238	0.32974	0.321441	0.246636
2018-06-10 10:48:00	0.330303	0.295749	0.324554	0.202145	0.194823	0.281712	0.212783	0.246265	0.291974	0.241272	0.162316	0.142407	0.477859	0.152297	0.315694	0.219937	0.258546	0.174729	0.229092	0.170902	0.222856	0.221758	0.165554	0.347258	0.315517	0.26551	0.252727	0.217677	0.279291	0.153068	0.213645	0.144559	0.144559	0.172129	0.225065	0.224757	0.2523	0.26616	0.234341	0.243778	0.166119	0.246457	0.335715	0.23741	0.303983	0.21356	0.333269	0.325217	0.246451
2018-06-10 10:51:00	0.334363	0.299159	0.326331	0.203396	0.196994	0.284964	0.214938	0.248248	0.292818	0.244752	0.163584	0.144908	0.43955	0.15382	0.338084	0.22152	0.261526	0.177379	0.227464	0.173091	0.224439	0.223087	0.167022	0.353035	0.31927	0.26835	0.255618	0.220544	0.282729	0.155127	0.216069	0.144856	0.144856	0.173239	0.227104	0.228339	0.25377	0.268364	0.237042	0.246967	0.168119	0.276817	0.339939	0.24062	0.302799	0.21588	0.336903	0.329194	0.246798
2018-06-10 10:54:00	0.33752	0.303098	0.32759	0.204929	0.199561	0.287798	0.217604	0.250973	0.293525	0.247993	0.164263	0.147779	0.397106	0.155083	0.359389	0.223159	0.265584	0.180258	0.226204	0.175041	0.22582	0.224308	0.16876	0.357655	0.322539	0.271539	0.258527	0.22348	0.261912	0.156627	0.218553	0.144535	0.144535	0.174303	0.229015	0.231321	0.255525	0.270528	0.239186	0.249739	0.169703	0.279611	0.34375	0.243503	0.302262	0.217887	0.340579	0.33297	0.24721
2018-06-10 10:57:00	0.340575	0.306777	0.328939	0.206088	0.202195	0.290175	0.220002	0.253939	0.294016	0.251217	0.164781	0.15052	0.348222	0.155831	0.379642	0.224108	0.268975	0.1839	0.225918	0.177147	0.227079	0.226269	0.170544	0.363455	0.326412	0.274703	0.262124	0.226418	0.268915	0.15862	0.220734	0.1453	0.1453	0.176577	0.231435	0.233775	0.256791	0.272657	0.24121	0.251841	0.171395	0.282272	0.347997	0.247201	0.300982	0.219537	0.344404	0.337127	0.247491
2018-06-10 11:00:00	0.344224	0.310287	0.33011	0.207781	0.204183	0.292728	0.223051	0.257199	0.295302	0.254569	0.164995	0.153419	0.405647	0.156274	0.398917	0.225994	0.272413	0.186532	0.226419	0.179073	0.228645	0.22779	0.172068	0.368725	0.330116	0.277458	0.266132	0.229143	0.277602	0.160538	0.222235	0.145617	0.145617	0.179148	0.233587	0.236427	0.258491	0.275194	0.242974	0.254285	0.173428	0.285446	0.352249	0.250483	0.299667	0.221457	0.34789	0.340882	0.248107
2018-06-10 11:03:00	0.347113	0.313947	0.3315	0.210661	0.205934	0.294582	0.225296	0.260238	0.296547	0.257469	0.165443	0.155756	0.409086	0.156543	0.417098	0.227662	0.275209	0.190104	0.2289	0.181822	0.230983	0.229484	0.173324	0.374055	0.333818	0.281201	0.26978	0.23239	0.285468	0.16277	0.223898	0.146443	0.146443	0.181588	0.235848	0.239197	0.261266	0.277934	0.24521	0.256699	0.174673	0.272145	0.355856	0.253894	0.297902	0.223671	0.351086	0.344673	0.249455
2018-06-10 11:06:00	0.350422	0.317023	0.332859	0.213756	0.20798	0.2966	0.227873	0.263414	0.29768	0.260196	0.166003	0.158029	0.412725	0.155923	0.434405	0.229398	0.27802	0.193313	0.23228	0.184194	0.232297	0.231674	0.174516	0.379211	0.337752	0.284837	0.273554	0.234988	0.292451	0.16414	0.225577	0.146883	0.146883	0.183792	0.238618	0.241937	0.263794	0.280447	0.247071	0.259695	0.176368	0.275047	0.359237	0.256783	0.296034	0.225391	0.354814	0.348334	0.251776
2018-06-10 11:09:00	0.352626	0.320578	0.334573	0.216883	0.209497	0.29925	0.231469	0.267082	0.30042	0.263358	0.167073	0.159697	0.430432	0.155692	0.450264	0.231592	0.280579	0.197333	0.235324	0.186231	0.233242	0.233601	0.174787	0.383965	0.341737	0.288126	0.276742	0.237737	0.299336	0.165315	0.227285	0.14746	0.14746	0.185593	0.240963	0.244385	0.266245	0.283866	0.249129	0.262658	0.177938	0.277499	0.362419	0.260055	0.295195	0.226308	0.358297	0.35167	0.25365
2018-06-10 11:12:00	0.354925	0.323469	0.336437	0.220324	0.211325	0.301676	0.234073	0.270052	0.303312	0.265977	0.16778	0.162269	0.435187	0.155202	0.464357	0.2332	0.282859	0.20116	0.238126	0.188571	0.234752	0.2359	0.175024	0.388687	0.345011	0.292239	0.281669	0.239771	0.303397	0.166647	0.228961	0.148081	0.148081	0.186505	0.243893	0.247566	0.269252	0.286754	0.250973	0.265946	0.179755	0.281003	0.365866	0.2642	0.294379	0.227356	0.362042	0.355111	0.256117
2018-06-10 11:15:00	0.357295	0.326561	0.338397	0.222727	0.212716	0.304018	0.237252	0.273263	0.305872	0.268216	0.168371	0.16434	0.439327	0.154289	0.476712	0.234574	0.285486	0.205041	0.240794	0.190636	0.236033	0.238308	0.174897	0.391917	0.34929	0.296486	0.285481	0.241552	0.301859	0.167864	0.230382	0.147544	0.147544	0.188325	0.2473	0.250641	0.272197	0.289229	0.252797	0.268396	0.181288	0.283465	0.369297	0.268551	0.293047	0.228774	0.365416	0.357907	0.258164
2018-06-10 11:18:00	0.359677	0.329659	0.341084	0.225711	0.214468	0.306146	0.240096	0.276325	0.308955	0.269825	0.169209	0.165842	0.443863	0.153797	0.486929	0.236576	0.286247	0.208991	0.24202	0.192426	0.23691	0.240683	0.174815	0.394645	0.35329	0.216446	0.290653	0.244048	0.299482	0.169268	0.23211	0.147537	0.147537	0.189936	0.250653	0.253857	0.274714	0.291553	0.253994	0.270868	0.181893	0.286453	0.372706	0.27212	0.291888	0.230711	0.369085	0.361098	0.261016
2018-06-10 11:21:00	0.362878	0.332661	0.342636	0.227892	0.21592	0.308724	0.243073	0.279104	0.312119	0.271228	0.169431	0.167215	0.448023	0.153016	0.494351	0.238874	0.287268	0.212275	0.242688	0.193814	0.238243	0.242695	0.174228	0.39771	0.356886	0.25169	0.296473	0.246102	0.303274	0.169915	0.2334	0.147617	0.147617	0.191542	0.25369	0.256417	0.27698	0.293636	0.25571	0.272719	0.182664	0.289343	0.375957	0.275579	0.290673	0.232784	0.372626	0.36381	0.263421
2018-06-10 11:24:00	0.364798	0.335239	0.344495	0.230374	0.216706	0.310143	0.245619	0.28255	0.314992	0.272183	0.169648	0.168219	0.452385	0.152224	0.499578	0.240623	0.288313	0.216602	0.242304	0.195213	0.23902	0.245541	0.173702	0.399606	0.360143	0.286021	0.30146	0.247737	0.307053	0.170789	0.235181	0.14783	0.14783	0.194255	0.256677	0.258837	0.279371	0.295752	0.256935	0.273997	0.183366	0.291389	0.379436	0.279586	0.289697	0.235169	0.375789	0.366353	0.267018
2018-06-10 11:27:00	0.367355	0.338247	0.347026	0.233598	0.217525	0.312405	0.248122	0.285002	0.317785	0.273536	0.169731	0.169586	0.456188	0.152037	0.502403	0.242338	0.288861	0.220001	0.242066	0.196346	0.23908	0.248628	0.173676	0.401335	0.36382	0.319913	0.305877	0.248792	0.310629	0.172183	0.236732	0.148456	0.148456	0.196349	0.260172	0.262186	0.281723	0.297878	0.257879	0.2764	0.183721	0.294255	0.38242	0.283718	0.289096	0.236661	0.379166	0.367923	0.270169
2018-06-10 11:30:00	0.369566	0.341088	0.349309	0.236181	0.218198	0.314339	0.25062	0.287765	0.320483	0.274709	0.169801	0.171441	0.459128	0.151637	0.503147	0.243506	0.289307	0.222531	0.239979	0.197475	0.239636	0.250615	0.174072	0.402665	0.367619	0.353602	0.309926	0.24983	0.31368	0.173762	0.238442	0.148444	0.148444	0.19848	0.263019	0.264774	0.284022	0.299058	0.258174	0.278311	0.184823	0.296833	0.385632	0.287622	0.287965	0.238699	0.381809	0.369344	0.272587
2018-06-10 11:33:00	0.37197	0.344182	0.351864	0.239022	0.219527	0.316352	0.252557	0.290176	0.323399	0.275692	0.170008	0.172577	0.46281	0.149806	0.500549	0.244764	0.289258	0.225308	0.238133	0.198665	0.240438	0.252534	0.17431	0.404031	0.370875	0.386772	0.314262	0.250916	0.316428	0.17484	0.239782	0.148886	0.148886	0.200197	0.265869	0.267286	0.286781	0.301252	0.258987	0.279588	0.185506	0.299417	0.388408	0.29109	0.287718	0.239981	0.384394	0.370242	0.274978
2018-06-10 11:36:00	0.37367	0.346655	0.354383	0.242175	0.220036	0.318153	0.254565	0.2924	0.325829	0.276177	0.169242	0.174157	0.466546	0.148864	0.494577	0.245965	0.288947	0.226731	0.235154	0.199781	0.24119	0.254037	0.174365	0.405181	0.373274	0.418143	0.317757	0.252102	0.316887	0.176229	0.240501	0.148317	0.148317	0.202044	0.267688	0.269639	0.289575	0.302866	0.259897	0.280765	0.184932	0.301809	0.391844	0.295018	0.288652	0.241164	0.387441	0.369962	0.277013
2018-06-10 11:39:00	0.375487	0.349465	0.35607	0.244571	0.220018	0.319113	0.255597	0.293904	0.329059	0.275791	0.16859	0.175806	0.470015	0.147566	0.485184	0.246573	0.28832	0.228216	0.231079	0.200646	0.241742	0.255747	0.174284	0.405093	0.375733	0.448848	0.320708	0.25291	0.291288	0.177143	0.242249	0.148134	0.148134	0.203317	0.270574	0.272837	0.29186	0.304646	0.260629	0.281917	0.184987	0.304031	0.395792	0.299146	0.288807	0.242341	0.390355	0.369757	0.279548
2018-06-10 11:42:00	0.376837	0.351833	0.358846	0.246613	0.219782	0.320629	0.255815	0.295309	0.331689	0.276274	0.168373	0.177739	0.472677	0.146395	0.472423	0.247422	0.288108	0.229631	0.226286	0.200145	0.241683	0.256394	0.174371	0.405016	0.377214	0.477595	0.322185	0.253682	0.291865	0.178203	0.243436	0.147236	0.147236	0.204297	0.272917	0.275244	0.29427	0.305544	0.260819	0.282903	0.185363	0.306254	0.399406	0.302625	0.289852	0.242866	0.39245	0.368878	0.282396
2018-06-10 11:45:00	0.377798	0.354152	0.362368	0.247626	0.219167	0.322	0.256708	0.295782	0.335706	0.276978	0.167901	0.179066	0.476154	0.145545	0.456415	0.248368	0.287426	0.230767	0.220393	0.199986	0.241905	0.257095	0.17454	0.404423	0.378902	0.50494	0.32292	0.25384	0.296192	0.1791	0.244387	0.197473	0.148105	0.204783	0.275494	0.277156	0.296857	0.306625	0.260688	0.283398	0.184947	0.308609	0.40261	0.305876	0.290401	0.242741	0.394064	0.368037	0.284706
2018-06-10 11:48:00	0.378792	0.356	0.365701	0.248828	0.218433	0.323412	0.256755	0.29642	0.338816	0.276892	0.166546	0.181099	0.479266	0.145617	0.436288	0.248824	0.287464	0.231489	0.212523	0.20027	0.242216	0.257945	0.174247	0.405206	0.379584	0.5299	0.323211	0.254136	0.302005	0.180496	0.245267	0.198507	0.14888	0.205701	0.277917	0.277525	0.298138	0.307532	0.261107	0.28415	0.185253	0.310501	0.405616	0.308857	0.291025	0.242293	0.395497	0.36685	0.28741
2018-06-10 11:51:00	0.379525	0.357973	0.368283	0.249953	0.217631	0.325045	0.256797	0.297685	0.341083	0.276539	0.165761	0.182814	0.482021	0.146075	0.412145	0.249309	0.287666	0.231609	0.203534	0.200309	0.242207	0.258033	0.174778	0.404887	0.379641	0.552006	0.322861	0.254129	0.307553	0.181132	0.245674	0.19956	0.14967	0.198079	0.279833	0.278427	0.300476	0.30885	0.261111	0.284859	0.18587	0.31212	0.408756	0.311243	0.291975	0.24206	0.397267	0.365351	0.29028
2018-06-10 11:54:00	0.379894	0.359566	0.370282	0.250515	0.216555	0.326172	0.255993	0.298075	0.343667	0.276704	0.164903	0.185036	0.484078	0.14706	0.383738	0.25	0.287722	0.231387	0.194897	0.19935	0.241581	0.258805	0.17557	0.405217	0.379242	0.570633	0.322036	0.254523	0.311761	0.18193	0.245949	0.200274	0.150206	0.19982	0.281704	0.279521	0.301951	0.310228	0.261276	0.285203	0.18603	0.313645	0.411404	0.312992	0.292742	0.242221	0.398336	0.36363	0.291986
2018-06-10 11:57:00	0.380685	0.360881	0.372891	0.251809	0.215933	0.326674	0.255355	0.297943	0.346113	0.276709	0.164024	0.18634	0.486097	0.148876	0.351081	0.2503	0.287441	0.231515	0.185565	0.1987	0.240403	0.259505	0.176387	0.406335	0.37972	0.586959	0.322268	0.254367	0.315841	0.182055	0.245822	0.200678	0.150508	0.202386	0.283758	0.280344	0.303264	0.310755	0.261789	0.285544	0.185822	0.314828	0.412873	0.315357	0.293605	0.24158	0.399113	0.362996	0.293809
2018-06-10 12:00:00	0.38123	0.362346	0.375138	0.252002	0.21509	0.327804	0.254711	0.298156	0.347286	0.276994	0.163013	0.187986	0.488462	0.150227	0.314232	0.250449	0.287197	0.231407	0.175138	0.198279	0.23963	0.25959	0.176737	0.406673	0.379848	0.599785	0.321285	0.254441	0.319783	0.182719	0.24557	0.201656	0.151242	0.204771	0.285805	0.280716	0.304584	0.310894	0.262633	0.285973	0.185261	0.315751	0.413797	0.316747	0.29522	0.241671	0.40008	0.361436	0.296647
2018-06-10 12:03:00	0.381355	0.3635	0.376428	0.252974	0.213817	0.328628	0.254207	0.298236	0.348091	0.276591	0.161907	0.189627	0.490849	0.151243	0.378462	0.250855	0.286642	0.232071	0.16341	0.19735	0.239153	0.260518	0.177189	0.407177	0.380191	0.609266	0.320032	0.254369	0.323398	0.183058	0.244789	0.202264	0.151698	0.207334	0.288467	0.281194	0.305212	0.311987	0.262756	0.285287	0.184981	0.317258	0.414517	0.318396	0.297006	0.240251	0.401216	0.360431	0.298463
2018-06-10 12:06:00	0.381677	0.363852	0.378063	0.253776	0.212642	0.329423	0.253696	0.297871	0.348726	0.276705	0.16081	0.191508	0.492785	0.15331	0.378837	0.250681	0.285993	0.233159	0.152911	0.196881	0.237557	0.261163	0.17684	0.40791	0.379202	0.615481	0.318776	0.254195	0.316376	0.183802	0.244896	0.203349	0.152512	0.210593	0.291316	0.281829	0.305816	0.312537	0.262762	0.285927	0.184655	0.317992	0.414425	0.319926	0.298773	0.240219	0.402161	0.359441	0.300582
2018-06-10 12:09:00	0.381804	0.363893	0.378688	0.25439	0.211416	0.330531	0.253013	0.297506	0.349291	0.276239	0.160564	0.193171	0.494643	0.15542	0.378825	0.25158	0.285799	0.234267	0.141627	0.195789	0.236522	0.261551	0.176715	0.4079	0.379095	0.616771	0.316895	0.253934	0.317436	0.184105	0.244504	0.204048	0.153036	0.213775	0.29329	0.283172	0.306048	0.313162	0.262729	0.286364	0.18399	0.318097	0.413702	0.321236	0.301128	0.239483	0.403292	0.358244	0.302312
2018-06-10 12:12:00	0.381675	0.364565	0.379636	0.254337	0.210538	0.331453	0.252389	0.2965	0.350719	0.276169	0.160148	0.194953	0.496951	0.157806	0.378953	0.252161	0.285696	0.23452	0.180881	0.19405	0.234972	0.262244	0.176767	0.407341	0.378821	0.614708	0.315543	0.253661	0.324626	0.184126	0.244516	0.204298	0.153223	0.216665	0.294344	0.284183	0.306163	0.312623	0.26292	0.286127	0.183201	0.318095	0.41238	0.322216	0.302743	0.239596	0.404625	0.357679	0.304009
2018-06-10 12:15:00	0.381244	0.364799	0.379885	0.254935	0.209097	0.332024	0.251416	0.296076	0.351145	0.276329	0.159535	0.196571	0.49913	0.160787	0.323818	0.2526	0.285809	0.234023	0.181219	0.193082	0.2333	0.262797	0.17688	0.40653	0.378724	0.606838	0.314069	0.253508	0.32862	0.184384	0.244182	0.204338	0.153253	0.218833	0.295504	0.284838	0.307389	0.313316	0.262786	0.285514	0.183088	0.317485	0.411332	0.323617	0.304686	0.240714	0.405682	0.356539	0.305684
2018-06-10 12:18:00	0.381312	0.364341	0.379388	0.256066	0.20773	0.33259	0.251727	0.295573	0.351286	0.276862	0.159006	0.198063	0.500987	0.163022	0.323548	0.25333	0.285545	0.234015	0.181596	0.191444	0.231383	0.263409	0.176847	0.404996	0.378166	0.594288	0.312895	0.252989	0.336132	0.184606	0.243899	0.20444	0.15333	0.221916	0.296747	0.285638	0.307924	0.313363	0.262781	0.28551	0.181964	0.316967	0.410019	0.324325	0.306937	0.240741	0.406991	0.356334	0.30749
2018-06-10 12:21:00	0.381357	0.36358	0.378818	0.2561	0.206908	0.332904	0.25214	0.295258	0.351228	0.277294	0.15821	0.199712	0.502321	0.165103	0.322736	0.254142	0.285547	0.233804	0.182014	0.190228	0.22961	0.264446	0.176797	0.404035	0.377837	0.576953	0.311552	0.252987	0.343754	0.184505	0.243766	0.204962	0.153722	0.224355	0.296969	0.286046	0.308421	0.313267	0.262479	0.285395	0.181442	0.316547	0.409183	0.324871	0.309261	0.240893	0.407834	0.355591	0.3095
2018-06-10 12:24:00	0.381386	0.363612	0.377566	0.256825	0.206102	0.333462	0.252415	0.294611	0.350361	0.278399	0.157516	0.200735	0.503847	0.167303	0.321773	0.254652	0.285614	0.232824	0.182298	0.188281	0.227121	0.264879	0.176788	0.402548	0.378204	0.554316	0.310579	0.253037	0.350143	0.184118	0.244255	0.205832	0.154374	0.226042	0.297499	0.286261	0.308186	0.312459	0.261957	0.285374	0.18111	0.315613	0.408203	0.324986	0.312152	0.241042	0.408225	0.354618	0.311717
2018-06-10 12:27:00	0.38167	0.363111	0.375947	0.257092	0.205093	0.333215	0.252355	0.294049	0.349294	0.279428	0.157015	0.201299	0.505224	0.16962	0.320839	0.255397	0.285926	0.232651	0.182134	0.187393	0.225597	0.265044	0.17681	0.401633	0.379062	0.526677	0.309962	0.252719	0.356002	0.183555	0.244589	0.20567	0.154252	0.226983	0.296785	0.286373	0.307987	0.312865	0.26161	0.285587	0.181024	0.314816	0.407553	0.324175	0.314251	0.24085	0.408305	0.354721	0.313204
2018-06-10 12:30:00	0.381183	0.36277	0.373774	0.257844	0.204221	0.333876	0.253165	0.294047	0.347154	0.280173	0.156306	0.201978	0.506502	0.171964	0.32062	0.255743	0.286029	0.231894	0.182212	0.186891	0.224707	0.265629	0.236753	0.401189	0.379751	0.492783	0.309688	0.252824	0.361752	0.182992	0.245637	0.205587	0.15419	0.228419	0.296847	0.286331	0.308105	0.312468	0.26043	0.286134	0.181169	0.31421	0.406973	0.322797	0.317144	0.240361	0.407715	0.353412	0.31593
2018-06-10 12:33:00	0.380924	0.362513	0.372536	0.258179	0.203489	0.334739	0.253334	0.294151	0.345856	0.28095	0.155514	0.202032	0.5075	0.173335	0.320049	0.256192	0.286575	0.230948	0.181658	0.185753	0.223349	0.266471	0.237891	0.400733	0.379883	0.452845	0.309721	0.252876	0.366707	0.181939	0.246989	0.155441	0.155441	0.229248	0.296453	0.286299	0.307719	0.312431	0.259865	0.286885	0.180577	0.312944	0.405542	0.321731	0.320044	0.239683	0.407306	0.352854	0.317948
2018-06-10 12:36:00	0.381338	0.362787	0.37052	0.259093	0.202935	0.335432	0.254432	0.294004	0.345148	0.281717	0.154887	0.202433	0.509039	0.175137	0.318939	0.257136	0.286737	0.22988	0.181075	0.184097	0.222243	0.266705	0.239124	0.400399	0.380803	0.407302	0.309455	0.252833	0.349249	0.181487	0.248507	0.157542	0.157542	0.230086	0.295457	0.286343	0.30742	0.312112	0.258861	0.288035	0.180604	0.311474	0.404203	0.319834	0.322699	0.239127	0.406758	0.352161	0.320928
2018-06-10 12:39:00	0.381065	0.362785	0.367946	0.259738	0.202837	0.335265	0.255125	0.293827	0.344505	0.282548	0.153905	0.202168	0.510668	0.176884	0.317806	0.257744	0.286866	0.228663	0.18045	0.182947	0.220981	0.267242	0.240128	0.4013	0.380986	0.354536	0.309468	0.25264	0.361797	0.180221	0.249869	0.160372	0.160372	0.230142	0.294836	0.285613	0.307079	0.311768	0.258091	0.289365	0.180946	0.310338	0.403105	0.317647	0.326075	0.239581	0.406439	0.352429	0.323413
2018-06-10 12:42:00	0.380892	0.36313	0.365441	0.259381	0.202517	0.33504	0.255806	0.292933	0.341811	0.284447	0.15309	0.201065	0.511361	0.178047	0.316151	0.258511	0.28743	0.227237	0.180691	0.181865	0.220108	0.267432	0.241325	0.400631	0.38166	0.294691	0.308655	0.252759	0.342206	0.178887	0.250887	0.162788	0.162788	0.23055	0.29404	0.28469	0.30603	0.310784	0.257118	0.290311	0.181557	0.309391	0.4019	0.315184	0.328526	0.240602	0.405539	0.352189	0.324819
2018-06-10 12:45:00	0.380641	0.362771	0.362992	0.261314	0.201954	0.334801	0.256902	0.292953	0.340238	0.286079	0.152506	0.200136	0.511827	0.180033	0.314335	0.259416	0.287678	0.22564	0.180209	0.181225	0.218332	0.26807	0.242493	0.400257	0.381724	0.22676	0.307976	0.252607	0.346008	0.178093	0.251763	0.16602	0.16602	0.230606	0.293625	0.283983	0.303674	0.31003	0.257006	0.291295	0.181728	0.308336	0.400894	0.313418	0.331416	0.2417	0.404413	0.352242	0.325861
2018-06-10 12:48:00	0.379757	0.362732	0.360977	0.261824	0.201702	0.334327	0.257857	0.292323	0.336875	0.287509	0.152003	0.199866	0.511708	0.181543	0.312878	0.260465	0.288472	0.223997	0.179641	0.179612	0.217146	0.268164	0.243883	0.400321	0.382679	0.334313	0.307099	0.252637	0.349084	0.177115	0.253262	0.168212	0.168212	0.231045	0.293425	0.283571	0.302021	0.309541	0.256474	0.292607	0.182245	0.307465	0.399528	0.311182	0.33464	0.242845	0.403448	0.351238	0.325975
2018-06-10 12:51:00	0.379851	0.362388	0.358216	0.262075	0.201322	0.333081	0.258993	0.291791	0.334663	0.288973	0.151732	0.199522	0.51173	0.182182	0.311806	0.261314	0.288826	0.222847	0.178464	0.178183	0.216078	0.268015	0.184328	0.399417	0.383974	0.335746	0.306236	0.253088	0.352043	0.176838	0.254847	0.169982	0.169982	0.232381	0.293475	0.283205	0.298996	0.309783	0.255843	0.294208	0.183156	0.306693	0.398387	0.308914	0.336967	0.244104	0.402495	0.350704	0.326069
2018-06-10 12:54:00	0.379636	0.361607	0.355716	0.262248	0.201449	0.331736	0.259207	0.291334	0.332673	0.290161	0.152196	0.199747	0.510811	0.182663	0.310305	0.262795	0.290064	0.221343	0.177242	0.178043	0.215283	0.268157	0.186632	0.399164	0.385543	0.337373	0.305026	0.253773	0.35456	0.176612	0.256879	0.17209	0.17209	0.233526	0.293386	0.282245	0.296293	0.31017	0.255306	0.296122	0.184241	0.30601	0.397433	0.306808	0.339081	0.246092	0.402633	0.350764	0.325293
2018-06-10 12:57:00	0.379539	0.360742	0.353403	0.261847	0.201785	0.330194	0.260395	0.290521	0.3302	0.291963	0.152779	0.199407	0.510388	0.182895	0.308409	0.262799	0.291185	0.220233	0.176338	0.178476	0.214074	0.267814	0.188814	0.398763	0.386256	0.313848	0.303966	0.254851	0.353079	0.176372	0.258456	0.174011	0.174011	0.235061	0.293096	0.281575	0.292596	0.31078	0.254534	0.298613	0.185042	0.305037	0.39689	0.305162	0.341389	0.247131	0.401831	0.35067	0.324538
2018-06-10 13:00:00	0.37984	0.359781	0.351036	0.26068	0.201832	0.32877	0.261461	0.289132	0.329014	0.29434	0.153162	0.198795	0.509925	0.182385	0.308013	0.263864	0.292901	0.218657	0.176103	0.178848	0.213659	0.267846	0.191371	0.398633	0.387367	0.315341	0.302368	0.255999	0.329887	0.176164	0.259782	0.175855	0.175855	0.236745	0.293146	0.281158	0.288366	0.310973	0.253126	0.299664	0.186626	0.304488	0.396328	0.303444	0.343647	0.247742	0.400799	0.351617	0.324151
2018-06-10 13:03:00	0.37956	0.358088	0.349164	0.260127	0.202419	0.327339	0.262512	0.288132	0.328399	0.295978	0.15368	0.198726	0.509693	0.182319	0.307088	0.264754	0.295175	0.217694	0.175662	0.179255	0.213933	0.268132	0.194356	0.398289	0.388461	0.3172	0.301863	0.257184	0.337124	0.17634	0.261109	0.178001	0.178001	0.240045	0.293343	0.280749	0.28286	0.310472	0.251993	0.300791	0.188066	0.304084	0.396246	0.301258	0.345272	0.249562	0.400209	0.352679	0.32245
2018-06-10 13:06:00	0.3798	0.356726	0.347766	0.260518	0.202969	0.325213	0.263832	0.287194	0.327749	0.298119	0.154525	0.198224	0.509071	0.182914	0.306464	0.265399	0.297443	0.217058	0.175657	0.179344	0.214554	0.269148	0.197642	0.398837	0.389603	0.318851	0.300429	0.258577	0.342307	0.177201	0.262514	0.180903	0.180903	0.24313	0.294349	0.280159	0.278208	0.309626	0.250639	0.301706	0.189698	0.304514	0.396011	0.298559	0.346983	0.249997	0.399678	0.353966	0.320919
2018-06-10 13:09:00	0.379111	0.355711	0.345458	0.260288	0.203523	0.323451	0.264157	0.287117	0.327252	0.299611	0.15579	0.198194	0.508058	0.183386	0.305496	0.266663	0.29974	0.21655	0.176486	0.179884	0.215742	0.2693	0.200816	0.399807	0.391033	0.320743	0.299569	0.260572	0.348496	0.177926	0.264082	0.182257	0.182257	0.245754	0.295003	0.280108	0.272354	0.310185	0.2493	0.303381	0.191175	0.305166	0.396085	0.295742	0.348649	0.251751	0.398657	0.355291	0.319988
2018-06-10 13:12:00	0.379167	0.354326	0.343788	0.25847	0.203763	0.321868	0.264531	0.287107	0.32725	0.301043	0.157128	0.198203	0.507062	0.18284	0.304669	0.268334	0.302395	0.215916	0.141421	0.180655	0.216617	0.270271	0.204427	0.399932	0.392174	0.321482	0.299116	0.262021	0.353742	0.178237	0.265494	0.183853	0.183853	0.248855	0.29657	0.280101	0.266352	0.309093	0.248496	0.305196	0.192966	0.305573	0.396023	0.294416	0.350177	0.252673	0.397471	0.356639	0.319137
2018-06-10 13:15:00	0.379045	0.353618	0.341808	0.257894	0.20452	0.319668	0.26458	0.287022	0.327888	0.302155	0.158806	0.198398	0.506449	0.182439	0.303885	0.269367	0.304742	0.215503	0.151083	0.182129	0.217446	0.271453	0.208098	0.399161	0.393002	0.322392	0.298974	0.263432	0.359434	0.178524	0.266633	0.185324	0.185324	0.252952	0.297724	0.28041	0.260734	0.308946	0.246984	0.306987	0.194518	0.306	0.39641	0.293131	0.351501	0.253376	0.396124	0.358597	0.318031
2018-06-10 13:18:00	0.379052	0.352781	0.339931	0.487484	0.205592	0.318058	0.264351	0.287064	0.32864	0.303849	0.160177	0.198261	0.505533	0.182583	0.304081	0.2704	0.307321	0.215484	0.161746	0.18333	0.217873	0.272482	0.212178	0.399241	0.394256	0.323806	0.298725	0.264614	0.364062	0.17941	0.267358	0.187101	0.187101	0.256493	0.298585	0.280398	0.255475	0.308605	0.24597	0.308301	0.195838	0.306817	0.396297	0.291856	0.353343	0.254668	0.395001	0.36083	0.316605
2018-06-10 13:21:00	0.380003	0.352126	0.338329	0.423906	0.20697	0.316933	0.264958	0.287101	0.330336	0.305197	0.161298	0.198856	0.504789	0.182352	0.304012	0.27158	0.309781	0.215967	0.172304	0.184996	0.218844	0.27348	0.215435	0.398972	0.395397	0.325824	0.299468	0.265909	0.368607	0.180852	0.26788	0.188593	0.188593	0.259992	0.298802	0.281043	0.250402	0.308534	0.244275	0.309556	0.197724	0.307294	0.39649	0.290373	0.355597	0.254993	0.394242	0.362482	0.315238
2018-06-10 13:24:00	0.38059	0.351114	0.337499	0.366822	0.208287	0.315559	0.266429	0.286916	0.331533	0.306945	0.162732	0.199164	0.50418	0.181754	0.303969	0.272737	0.312644	0.216746	0.183013	0.186451	0.219969	0.275155	0.218664	0.398904	0.39631	0.327322	0.299363	0.266969	0.372373	0.181902	0.268155	0.190301	0.190301	0.264089	0.299982	0.28213	0.245051	0.308937	0.242812	0.310885	0.198807	0.308226	0.397015	0.28941	0.357954	0.255691	0.393477	0.364276	0.314591
2018-06-10 13:27:00	0.380656	0.350012	0.336586	0.314021	0.209698	0.314054	0.267098	0.287182	0.333616	0.308157	0.16379	0.199858	0.503441	0.181746	0.303735	0.274223	0.315691	0.21737	0.451951	0.187759	0.221412	0.276874	0.221572	0.398994	0.396914	0.329021	0.299639	0.267884	0.366456	0.183105	0.268648	0.191437	0.191437	0.267815	0.300484	0.283649	0.240375	0.309745	0.241	0.311683	0.200136	0.309769	0.397167	0.287878	0.360215	0.255396	0.39322	0.365816	0.313808
2018-06-10 13:30:00	0.380795	0.349498	0.335292	0.266881	0.21155	0.312551	0.266859	0.287287	0.335708	0.309276	0.164894	0.20103	0.502466	0.181542	0.303638	0.275989	0.318732	0.21763	0.391276	0.188657	0.223074	0.278093	0.224317	0.399167	0.397734	0.330434	0.300017	0.268766	0.354265	0.184422	0.268349	0.192837	0.192837	0.271169	0.301672	0.284592	0.234977	0.310261	0.239051	0.313031	0.200985	0.310486	0.396918	0.286878	0.362001	0.256387	0.392526	0.366778	0.313852
2018-06-10 13:33:00	0.38078	0.348858	0.333776	0.324699	0.212316	0.311016	0.267252	0.288044	0.338314	0.309601	0.165806	0.201688	0.501439	0.181039	0.303828	0.277295	0.321058	0.217419	0.335719	0.189636	0.224333	0.280532	0.226303	0.399385	0.397775	0.331397	0.300685	0.269217	0.358692	0.185852	0.267977	0.193422	0.193422	0.274876	0.302416	0.285687	0.230672	0.311028	0.237242	0.314715	0.202745	0.311408	0.396491	0.286117	0.363993	0.257033	0.391774	0.368127	0.313361
2018-06-10 13:36:00	0.381008	0.348164	0.33235	0.324939	0.213343	0.309787	0.267168	0.288811	0.341322	0.309746	0.166672	0.201781	0.500255	0.180657	0.30386	0.278517	0.323411	0.218676	0.28639	0.191009	0.225406	0.282029	0.228107	0.400217	0.398396	0.33224	0.300621	0.269519	0.343937	0.188502	0.268163	0.195565	0.195565	0.277975	0.303006	0.286537	0.227117	0.312166	0.235224	0.3151	0.203546	0.312594	0.395743	0.285684	0.365944	0.256967	0.391186	0.369115	0.312662
2018-06-10 13:39:00	0.381638	0.347132	0.330904	0.324143	0.214536	0.308584	0.266897	0.289765	0.344088	0.309954	0.168066	0.201548	0.499743	0.179353	0.30376	0.280155	0.326321	0.219194	0.243153	0.192641	0.225826	0.283749	0.229781	0.400351	0.398418	0.332983	0.30048	0.270054	0.35281	0.190111	0.267985	0.19565	0.19565	0.281137	0.303763	0.286939	0.223166	0.314005	0.233459	0.315829	0.204307	0.312874	0.394773	0.284873	0.367499	0.256512	0.390838	0.369222	0.31225
2018-06-10 13:42:00	0.382999	0.346645	0.330098	0.323547	0.215081	0.306986	0.266946	0.290497	0.346575	0.310154	0.168624	0.202015	0.499166	0.178686	0.303767	0.281379	0.328035	0.220001	0.203509	0.193728	0.226734	0.284882	0.230881	0.401038	0.398538	0.334087	0.299769	0.27002	0.360873	0.191774	0.267698	0.195889	0.195889	0.284084	0.304079	0.287172	0.21966	0.31546	0.231596	0.316421	0.205713	0.314184	0.393944	0.284726	0.368636	0.255918	0.390324	0.36989	0.31149
2018-06-10 13:45:00	0.383449	0.346107	0.329701	0.323771	0.215877	0.305791	0.267252	0.291493	0.348795	0.310235	0.169393	0.202321	0.498111	0.1778	0.303468	0.282094	0.330195	0.220189	0.259199	0.194868	0.227405	0.285813	0.231867	0.401208	0.398542	0.334794	0.299335	0.269781	0.367755	0.193058	0.267744	0.195688	0.195688	0.286301	0.304324	0.287723	0.217287	0.3168	0.230107	0.316389	0.206597	0.315193	0.393359	0.284199	0.369773	0.255163	0.389523	0.370528	0.311206
2018-06-10 13:48:00	0.383376	0.345527	0.329204	0.323829	0.21643	0.304627	0.267332	0.292437	0.351533	0.310125	0.169257	0.202871	0.49727	0.177234	0.303115	0.283231	0.33233	0.220007	0.26461	0.196058	0.228432	0.286673	0.231884	0.400837	0.398393	0.334925	0.297777	0.26952	0.374661	0.19502	0.267503	0.196218	0.196218	0.289056	0.304552	0.288286	0.28925	0.318141	0.228762	0.316363	0.207059	0.316844	0.392682	0.284225	0.370703	0.254441	0.388875	0.370099	0.311271
2018-06-10 13:51:00	0.383451	0.344992	0.32916	0.32308	0.216306	0.303478	0.26809	0.292629	0.353303	0.310131	0.169623	0.202805	0.496366	0.17716	0.302835	0.284281	0.334032	0.220413	0.267664	0.197025	0.229641	0.28666	0.231892	0.401585	0.397593	0.335728	0.296301	0.268596	0.376084	0.197199	0.267223	0.197049	0.197049	0.291021	0.305295	0.288134	0.290633	0.319653	0.227325	0.315636	0.207375	0.318164	0.392411	0.283805	0.371182	0.253998	0.388696	0.370205	0.31101
2018-06-10 13:54:00	0.383772	0.343803	0.328724	0.321679	0.215754	0.303545	0.267871	0.292807	0.355357	0.309627	0.170169	0.203072	0.49468	0.177513	0.303083	0.285139	0.335471	0.220981	0.267822	0.197944	0.230957	0.286662	0.231582	0.401718	0.397053	0.335553	0.294487	0.267792	0.383393	0.198982	0.266879	0.197136	0.197136	0.293381	0.306087	0.289438	0.291768	0.320908	0.226357	0.315886	0.207453	0.319166	0.39193	0.283935	0.371873	0.253125	0.38812	0.37019	0.311145
2018-06-10 13:57:00	0.38378	0.343785	0.327993	0.320418	0.21507	0.303618	0.267316	0.292526	0.357871	0.308563	0.170588	0.203699	0.493771	0.177661	0.30325	0.285874	0.337057	0.221413	0.266848	0.19846	0.231349	0.286957	0.23133	0.401462	0.39599	0.335252	0.291794	0.266739	0.359463	0.200524	0.26674	0.196098	0.196098	0.295193	0.306417	0.289991	0.293508	0.321889	0.225071	0.315137	0.206861	0.31968	0.391632	0.283845	0.372361	0.251998	0.387812	0.370358	0.310622
2018-06-10 14:00:00	0.383875	0.34337	0.327701	0.319017	0.214522	0.303824	0.266531	0.292782	0.359487	0.307904	0.170637	0.204418	0.492503	0.177696	0.303384	0.285059	0.338771	0.221835	0.263462	0.198957	0.231175	0.286735	0.231034	0.401318	0.395032	0.334544	0.289274	0.26582	0.359698	0.202201	0.26543	0.196382	0.196382	0.297517	0.306855	0.290075	0.294977	0.322906	0.22416	0.314456	0.206444	0.319535	0.391593	0.284143	0.372273	0.251499	0.387435	0.369905	0.310554
2018-06-10 14:03:00	0.383601	0.343224	0.326631	0.317251	0.213656	0.30382	0.265944	0.292983	0.36115	0.306569	0.170904	0.205403	0.490277	0.178112	0.303444	0.285104	0.340179	0.221982	0.258725	0.198806	0.231431	0.286493	0.2303	0.401342	0.394082	0.333868	0.286513	0.264575	0.359248	0.203644	0.263992	0.195994	0.195994	0.300692	0.306955	0.289415	0.296003	0.322972	0.222954	0.313417	0.20626	0.320187	0.391973	0.284065	0.37257	0.24995	0.386941	0.36839	0.310351
2018-06-10 14:06:00	0.383641	0.342919	0.3259	0.317088	0.212808	0.30373	0.264624	0.292459	0.362359	0.305022	0.17075	0.205919	0.487826	0.178542	0.302881	0.285037	0.341007	0.222319	0.253794	0.198693	0.231483	0.28602	0.229674	0.400972	0.392674	0.333524	0.283299	0.263173	0.358121	0.205549	0.262121	0.195652	0.195652	0.303669	0.306601	0.288728	0.296409	0.322937	0.222034	0.311935	0.205549	0.320129	0.391713	0.284477	0.372707	0.249237	0.38588	0.367216	0.310429
2018-06-10 14:09:00	0.383216	0.342632	0.325802	0.315521	0.211492	0.303155	0.263339	0.290946	0.363719	0.303062	0.170119	0.206597	0.48602	0.178923	0.302255	0.284284	0.341736	0.222394	0.248998	0.198503	0.231449	0.286342	0.22883	0.399851	0.391312	0.331927	0.279736	0.261669	0.357311	0.206811	0.26032	0.19501	0.19501	0.306447	0.305595	0.287712	0.296631	0.322348	0.220564	0.310492	0.204791	0.319818	0.390758	0.284069	0.372293	0.247326	0.385032	0.36525	0.310037
2018-06-10 14:12:00	0.382028	0.342684	0.325031	0.314308	0.209908	0.30326	0.262099	0.289977	0.364906	0.301184	0.169987	0.206643	0.483666	0.17927	0.302117	0.283592	0.341766	0.223181	0.241043	0.197791	0.230835	0.285208	0.227591	0.397956	0.389086	0.331002	0.275348	0.260253	0.356524	0.207995	0.258461	0.19421	0.19421	0.309093	0.304015	0.286582	0.297179	0.322759	0.219521	0.309379	0.204083	0.319453	0.390052	0.282707	0.372201	0.246191	0.384111	0.363379	0.309649
2018-06-10 14:15:00	0.380241	0.342033	0.323903	0.313407	0.208279	0.303458	0.260358	0.288445	0.365955	0.299121	0.169304	0.207795	0.481258	0.179464	0.302187	0.283018	0.341777	0.224284	0.231759	0.197299	0.230688	0.283774	0.226279	0.396497	0.386929	0.329278	0.271306	0.257784	0.356041	0.209311	0.25714	0.193823	0.193823	0.311114	0.302114	0.285069	0.296775	0.321946	0.218503	0.307893	0.203179	0.318873	0.389406	0.282035	0.371144	0.243475	0.383314	0.361721	0.308951
2018-06-10 14:18:00	0.379054	0.34131	0.322946	0.312124	0.206311	0.303637	0.258745	0.286683	0.366199	0.297059	0.168817	0.208393	0.478474	0.179346	0.302317	0.282252	0.341877	0.22542	0.221689	0.196367	0.228861	0.282781	0.22415	0.394567	0.385277	0.327508	0.266023	0.255455	0.346971	0.210233	0.254856	0.192554	0.192554	0.313125	0.29984	0.283662	0.297101	0.320623	0.21806	0.306675	0.20224	0.317749	0.38873	0.281373	0.369134	0.241772	0.382407	0.35879	0.307881
2018-06-10 14:21:00	0.377477	0.340155	0.32252	0.311465	0.204502	0.304289	0.256971	0.284909	0.366866	0.294777	0.168303	0.209359	0.475871	0.178958	0.301943	0.281056	0.341006	0.226111	0.210647	0.19498	0.226942	0.280792	0.222126	0.391788	0.383051	0.326317	0.261974	0.253761	0.335944	0.210439	0.252476	0.19073	0.19073	0.314621	0.297941	0.28158	0.296963	0.319274	0.217057	0.305081	0.200869	0.316821	0.387669	0.279866	0.368013	0.239811	0.381576	0.3564	0.306426
2018-06-10 14:24:00	0.37649	0.339476	0.321059	0.309679	0.202481	0.304449	0.255506	0.28277	0.366752	0.292509	0.167538	0.209816	0.473529	0.178211	0.301086	0.279915	0.339239	0.226978	0.199425	0.193232	0.225897	0.278024	0.219485	0.388958	0.380969	0.325026	0.258785	0.251602	0.336807	0.210574	0.249359	0.187925	0.187925	0.315885	0.295281	0.279331	0.296465	0.317845	0.216806	0.302932	0.19956	0.315483	0.386415	0.278551	0.365764	0.238211	0.381002	0.353488	0.305895
2018-06-10 14:27:00	0.37477	0.338503	0.319534	0.307698	0.200315	0.304649	0.254007	0.281409	0.36515	0.290165	0.166521	0.210181	0.471196	0.177793	0.300487	0.278435	0.337931	0.22834	0.186644	0.191212	0.224411	0.275917	0.215712	0.385566	0.378378	0.323063	0.255235	0.249335	0.338349	0.210684	0.247357	0.185092	0.185092	0.317687	0.292111	0.277194	0.296282	0.315931	0.216677	0.300842	0.197959	0.313611	0.384731	0.276608	0.36329	0.235986	0.379754	0.350768	0.305437
2018-06-10 14:30:00	0.372532	0.336859	0.318485	0.30592	0.197184	0.305063	0.252819	0.280658	0.364085	0.288405	0.165339	0.210173	0.468579	0.177852	0.299544	0.277284	0.3363	0.229875	0.175555	0.188689	0.221337	0.274668	0.212363	0.381415	0.377217	0.321673	0.251414	0.246692	0.340148	0.209918	0.244757	0.182045	0.182045	0.318515	0.290313	0.274545	0.29569	0.314575	0.216441	0.298786	0.1969	0.311888	0.38275	0.27528	0.360759	0.233845	0.379116	0.348329	0.305456
2018-06-10 14:33:00	0.370425	0.335625	0.317053	0.303617	0.194362	0.305319	0.251489	0.28026	0.362474	0.286822	0.164626	0.210681	0.465817	0.177825	0.298881	0.276457	0.334217	0.230149	0.163629	0.186548	0.218743	0.272778	0.20939	0.377211	0.375331	0.320454	0.24875	0.24335	0.342489	0.20919	0.242424	0.178627	0.178627	0.319525	0.287724	0.27208	0.295139	0.311933	0.21632	0.296565	0.195875	0.56907	0.380221	0.273565	0.357609	0.231951	0.377873	0.346051	0.304343
2018-06-10 14:36:00	0.36844	0.334703	0.316031	0.300573	0.19248	0.306191	0.250365	0.278876	0.360882	0.284772	0.164153	0.210718	0.462763	0.177372	0.298246	0.274695	0.331774	0.230899	0.153167	0.184841	0.216471	0.270462	0.206165	0.372039	0.373735	0.318944	0.247156	0.240343	0.345656	0.207894	0.240244	0.175559	0.175559	0.319873	0.284766	0.269358	0.220878	0.309421	0.216807	0.294214	0.194398	0.495582	0.376993	0.2714	0.35456	0.230563	0.376438	0.344202	0.303934
2018-06-10 14:39:00	0.366109	0.333343	0.313586	0.298467	0.189905	0.306617	0.248375	0.277536	0.358786	0.283637	0.16286	0.210122	0.459609	0.177196	0.296738	0.273271	0.329786	0.23047	0.142603	0.183181	0.213442	0.268766	0.202792	0.366519	0.37185	0.317241	0.244878	0.237708	0.349446	0.207065	0.238177	0.171454	0.171454	0.320271	0.280577	0.266795	0.224317	0.306739	0.217659	0.292344	0.192364	0.428298	0.374313	0.269039	0.351896	0.229364	0.375865	0.341397	0.303151
2018-06-10 14:42:00	0.364594	0.331879	0.310426	0.295739	0.187641	0.306788	0.247372	0.276327	0.356837	0.28162	0.161735	0.209526	0.457258	0.17692	0.295318	0.271732	0.327625	0.229749	0.132556	0.180597	0.210744	0.267133	0.199124	0.361485	0.369986	0.315609	0.24326	0.234964	0.318996	0.205255	0.236583	0.167943	0.167943	0.320252	0.276344	0.265354	0.227551	0.304713	0.218567	0.290336	0.190905	0.366848	0.372066	0.26779	0.348572	0.228095	0.374851	0.338548	0.302322
2018-06-10 14:45:00	0.362203	0.330067	0.307614	0.292621	0.185256	0.306657	0.246035	0.27489	0.354469	0.280225	0.160521	0.208978	0.454229	0.1764	0.293658	0.270542	0.324562	0.228653	0.124323	0.17769	0.207454	0.265425	0.19545	0.355709	0.367432	0.313399	0.241529	0.23133	0.29402	0.202973	0.234654	0.163345	0.163345	0.319613	0.272023	0.263533	0.230246	0.300855	0.218522	0.288067	0.189157	0.311518	0.369626	0.266002	0.345533	0.227376	0.373915	0.335745	0.301983
2018-06-10 14:48:00	0.359459	0.328527	0.305759	0.237902	0.18277	0.30597	0.244968	0.273177	0.353201	0.279505	0.159388	0.207472	0.451302	0.175109	0.292525	0.268896	0.321493	0.227478	0.117252	0.17484	0.205119	0.262714	0.191851	0.34942	0.365196	0.31184	0.239098	0.227706	0.294485	0.200592	0.232435	0.158848	0.158848	0.317733	0.268173	0.26176	0.234267	0.297079	0.218425	0.285295	0.187291	0.261234	0.367758	0.264233	0.342852	0.225716	0.372271	0.332872	0.301682
2018-06-10 14:51:00	0.356633	0.326495	0.304317	0.257809	0.180623	0.305615	0.24345	0.271818	0.351585	0.278538	0.157309	0.206599	0.448259	0.174436	0.290906	0.267545	0.319205	0.225483	0.111732	0.172276	0.202304	0.260372	0.187931	0.344796	0.36351	0.309408	0.236561	0.22439	0.384368	0.198675	0.230615	0.153978	0.153978	0.31515	0.263535	0.258779	0.23674	0.293583	0.218564	0.282615	0.185373	0.310349	0.36544	0.262226	0.339864	0.223853	0.370605	0.329734	0.300964
2018-06-10 14:54:00	0.35329	0.32478	0.302236	0.276713	0.178146	0.304983	0.241775	0.515321	0.349944	0.27737	0.154983	0.205684	0.444789	0.17316	0.289595	0.26563	0.316611	0.223268	0.0987601	0.169497	0.200022	0.257794	0.18449	0.339168	0.361313	0.307408	0.233816	0.221006	0.381153	0.19636	0.228736	0.150112	0.150112	0.283488	0.259058	0.25557	0.239657	0.289724	0.217773	0.280286	0.184006	0.307352	0.364465	0.260058	0.336685	0.223471	0.368975	0.326982	0.300815
2018-06-10 14:57:00	0.349968	0.323284	0.300721	0.295413	0.175851	0.304071	0.240217	0.446675	0.348098	0.276746	0.153113	0.204447	0.44096	0.171453	0.287888	0.264613	0.314478	0.221043	0.119852	0.166647	0.19734	0.255345	0.181673	0.333574	0.358909	0.304268	0.231013	0.218094	0.286274	0.193694	0.226422	0.146097	0.146097	0.279444	0.254089	0.252787	0.242171	0.285893	0.217731	0.277934	0.182563	0.303923	0.363355	0.257747	0.332848	0.222446	0.366884	0.323241	0.299933
2018-06-10 15:00:00	0.347066	0.32169	0.299718	0.313492	0.173736	0.302426	0.238546	0.384192	0.345975	0.27572	0.150943	0.202775	0.436685	0.170575	0.286826	0.262982	0.31216	0.218293	0.14084	0.164103	0.194315	0.252742	0.179512	0.32871	0.356958	0.30172	0.229134	0.215027	0.292561	0.190496	0.224302	0.141254	0.141254	0.275956	0.248727	0.249669	0.245082	0.281762	0.21745	0.276012	0.181215	0.300732	0.362369	0.25528	0.329405	0.2207	0.364934	0.319608	0.299246
2018-06-10 15:03:00	0.344465	0.32078	0.299442	0.329869	0.172156	0.301282	0.236574	0.327453	0.34436	0.273953	0.149244	0.201432	0.432393	0.169736	0.286091	0.260961	0.309706	0.214556	0.160958	0.161877	0.191895	0.249461	0.177378	0.323771	0.354389	0.299037	0.22737	0.212348	0.298782	0.187905	0.222543	0.136816	0.136816	0.27275	0.244773	0.246378	0.247812	0.27709	0.217524	0.273869	0.180092	0.297462	0.361508	0.252525	0.325914	0.219505	0.363045	0.316561	0.298423
2018-06-10 15:06:00	0.341346	0.319361	0.298493	0.345297	0.170173	0.299436	0.235376	0.276145	0.341686	0.272713	0.147017	0.200638	0.428285	0.168492	0.284762	0.258602	0.306941	0.211227	0.240341	0.159706	0.189995	0.246582	0.175572	0.317745	0.35244	0.296185	0.22495	0.209936	0.280104	0.184784	0.22118	0.178616	0.133962	0.26893	0.24147	0.243023	0.249778	0.273687	0.217516	0.270519	0.178831	0.295051	0.361151	0.250245	0.322322	0.217156	0.361365	0.313957	0.296652
2018-06-10 15:09:00	0.338289	0.3179	0.297477	0.359306	0.168701	0.297998	0.234153	0.23042	0.338686	0.271873	0.144613	0.199748	0.423967	0.167636	0.283099	0.255805	0.30296	0.209157	0.268822	0.157769	0.187439	0.244663	0.174276	0.312482	0.349345	0.293154	0.222982	0.207333	0.279321	0.182406	0.220005	0.178098	0.133573	0.26522	0.239573	0.239989	0.25076	0.269883	0.217917	0.268624	0.17827	0.292648	0.360517	0.247859	0.318468	0.215864	0.360214	0.311323	0.294812
2018-06-10 15:12:00	0.335556	0.316293	0.296602	0.372678	0.167213	0.296084	0.232524	0.278156	0.336545	0.270097	0.142643	0.19851	0.419137	0.167425	0.281042	0.253748	0.299275	0.205858	0.295953	0.155273	0.185974	0.241717	0.173597	0.306698	0.346877	0.290659	0.220753	0.205262	0.281999	0.179696	0.218445	0.177457	0.133093	0.261294	0.237716	0.237237	0.251194	0.266879	0.217991	0.266649	0.176582	0.289492	0.359191	0.245899	0.315441	0.21334	0.358455	0.308659	0.29209
2018-06-10 15:15:00	0.332098	0.315203	0.296166	0.383423	0.165838	0.294106	0.231244	0.275451	0.334347	0.268661	0.141152	0.197672	0.414877	0.166976	0.279357	0.252096	0.295997	0.203142	0.320968	0.153071	0.185178	0.239291	0.173677	0.401121	0.34418	0.288494	0.219084	0.203171	0.277835	0.17737	0.21717	0.176367	0.132276	0.257503	0.235475	0.234793	0.251271	0.263337	0.218178	0.264469	0.175126	0.286535	0.357982	0.243984	0.311903	0.212271	0.357811	0.30627	0.289429
2018-06-10 15:18:00	0.328487	0.313996	0.296056	0.393953	0.163898	0.292158	0.229807	0.272874	0.332436	0.267301	0.140037	0.197163	0.410621	0.167664	0.278147	0.249808	0.293312	0.199681	0.344001	0.150729	0.184499	0.236695	0.173717	0.398741	0.340898	0.28553	0.216816	0.201251	0.283813	0.175232	0.215814	0.175121	0.131341	0.253715	0.233156	0.232518	0.251356	0.259996	0.218062	0.261826	0.174353	0.282807	0.356554	0.242537	0.308271	0.212407	0.356599	0.303387	0.286808
2018-06-10 15:21:00	0.325105	0.312788	0.295503	0.402083	0.161301	0.290026	0.229169	0.271124	0.330642	0.266666	0.138878	0.196378	0.406079	0.16798	0.276987	0.247437	0.290814	0.195801	0.364415	0.148289	0.183774	0.233694	0.173578	0.396987	0.337776	0.282297	0.214243	0.199235	0.291552	0.173095	0.214242	0.174311	0.130733	0.251487	0.231316	0.230062	0.251092	0.25718	0.218629	0.260371	0.17298	0.279794	0.354983	0.24193	0.304671	0.212334	0.355903	0.301936	0.283536
2018-06-10 15:24:00	0.322317	0.311104	0.295362	0.407975	0.159702	0.287178	0.228387	0.268866	0.328483	0.265983	0.137839	0.196517	0.401819	0.168259	0.27485	0.245518	0.289249	0.191219	0.382957	0.145963	0.182598	0.230824	0.174175	0.395162	0.334307	0.279072	0.211261	0.197379	0.299563	0.17107	0.212917	0.173207	0.129906	0.249253	0.228636	0.228055	0.250615	0.254375	0.218574	0.257811	0.171814	0.277613	0.353501	0.24202	0.300196	0.211817	0.355118	0.300026	0.279712
2018-06-10 15:27:00	0.319572	0.309398	0.294914	0.411903	0.158283	0.284976	0.227759	0.266131	0.327045	0.265721	0.137086	0.19698	0.397679	0.16931	0.273187	0.243066	0.2877	0.185983	0.399412	0.143363	0.180554	0.22784	0.175057	0.393352	0.330295	0.275842	0.20907	0.196313	0.307286	0.1689	0.211307	0.173047	0.129785	0.246689	0.227386	0.226672	0.2494	0.251704	0.218061	0.255956	0.171263	0.274737	0.352254	0.242072	0.296819	0.211749	0.354571	0.298302	0.277253
2018-06-10 15:30:00	0.316786	0.308009	0.294536	0.412635	0.156814	0.281521	0.227218	0.263491	0.325299	0.264516	0.136196	0.197116	0.393539	0.171194	0.271361	0.24104	0.286814	0.181453	0.413775	0.141695	0.179317	0.224781	0.175985	0.391086	0.326945	0.272816	0.206455	0.195136	0.314469	0.167561	0.209595	0.172087	0.129065	0.243803	0.225588	0.225343	0.247985	0.249273	0.217537	0.253828	0.170601	0.272616	0.350665	0.242491	0.292726	0.211029	0.353948	0.296934	0.273799
2018-06-10 15:33:00	0.313774	0.306543	0.29318	0.410951	0.15463	0.278503	0.227582	0.261613	0.322225	0.263507	0.136112	0.198036	0.388991	0.172143	0.269699	0.238853	0.286164	0.177269	0.42389	0.140238	0.177845	0.221868	0.175895	0.388148	0.323416	0.26953	0.204637	0.194081	0.321503	0.166073	0.208137	0.171166	0.128374	0.242203	0.224138	0.223714	0.246583	0.246724	0.216391	0.252009	0.17057	0.270456	0.349402	0.242896	0.288828	0.210341	0.35327	0.294894	0.271057
2018-06-10 15:36:00	0.311144	0.30453	0.292473	0.406657	0.152963	0.275548	0.227524	0.260733	0.320074	0.263145	0.136043	0.198478	0.384693	0.172711	0.268029	0.236617	0.285658	0.172949	0.43072	0.138676	0.176359	0.218759	0.176158	0.385519	0.31973	0.266456	0.202671	0.192784	0.313788	0.164033	0.206595	0.16999	0.127493	0.240617	0.222057	0.222622	0.244581	0.244228	0.214638	0.249985	0.169339	0.268482	0.34797	0.243198	0.284403	0.208679	0.35258	0.292753	0.267672
2018-06-10 15:39:00	0.308883	0.303	0.291355	0.399428	0.151343	0.272368	0.227963	0.259042	0.318586	0.262719	0.135859	0.200114	0.381429	0.174094	0.266296	0.234985	0.285017	0.168767	0.433754	0.137047	0.175988	0.216157	0.176805	0.382107	0.315704	0.264326	0.200576	0.191279	0.293762	0.162979	0.205026	0.169196	0.126897	0.239061	0.221112	0.222203	0.242854	0.241767	0.212436	0.248024	0.168758	0.266713	0.345572	0.243565	0.279288	0.206858	0.351764	0.290895	0.264887
2018-06-10 15:42:00	0.306438	0.301088	0.290399	0.389053	0.150278	0.269286	0.229476	0.257667	0.318105	0.261808	0.135706	0.201404	0.37897	0.17524	0.264542	0.233397	0.284249	0.165307	0.434084	0.136384	0.175166	0.213595	0.177347	0.381099	0.311458	0.262143	0.199026	0.190108	0.299177	0.161502	0.203805	0.16867	0.126502	0.236963	0.219479	0.221083	0.240919	0.239742	0.210145	0.246486	0.167323	0.264433	0.343682	0.243649	0.275683	0.205732	0.351096	0.290055	0.262736
2018-06-10 15:45:00	0.303923	0.299953	0.289348	0.374318	0.148922	0.266355	0.230943	0.256016	0.316972	0.261649	0.135778	0.202338	0.376654	0.175768	0.26266	0.23133	0.284348	0.161045	0.430434	0.135179	0.174624	0.210923	0.17764	0.378653	0.306967	0.260058	0.196903	0.188381	0.303397	0.160085	0.202123	0.167623	0.125717	0.234731	0.217736	0.219844	0.239227	0.23691	0.207068	0.244996	0.166825	0.262699	0.341943	0.243098	0.271225	0.204347	0.350219	0.288432	0.26026
2018-06-10 15:48:00	0.3012	0.29787	0.288084	0.357839	0.147883	0.263179	0.233044	0.254783	0.316165	0.261503	0.135737	0.203248	0.374589	0.176948	0.260346	0.229083	0.284261	0.157096	0.42188	0.134643	0.172977	0.20858	0.178173	0.376811	0.301953	0.257945	0.195126	0.186874	0.307432	0.15892	0.199544	0.166341	0.124755	0.233283	0.216705	0.218855	0.236877	0.234579	0.204457	0.242853	0.166118	0.261438	0.339648	0.243114	0.267682	0.203317	0.34858	0.287043	0.25794
2018-06-10 15:51:00	0.298021	0.296837	0.287236	0.337537	0.146711	0.259746	0.234781	0.253999	0.314481	0.26073	0.13542	0.204319	0.372247	0.17824	0.258266	0.227228	0.284146	0.15262	0.408873	0.133287	0.171914	0.20652	0.178481	0.374463	0.297777	0.25622	0.19336	0.185029	0.311034	0.157874	0.19795	0.165186	0.123889	0.232034	0.21554	0.218245	0.234926	0.232816	0.200768	0.241308	0.165148	0.259619	0.336978	0.243459	0.264721	0.201704	0.346786	0.285124	0.255937
2018-06-10 15:54:00	0.295357	0.295933	0.285186	0.313543	0.145408	0.256287	0.236981	0.253344	0.313152	0.259691	0.134775	0.205296	0.370397	0.178888	0.255945	0.225247	0.283534	0.148177	0.390396	0.131903	0.169811	0.204348	0.178149	0.372079	0.293204	0.254447	0.191511	0.182938	0.314598	0.157295	0.19613	0.164279	0.123209	0.230681	0.214684	0.217436	0.232706	0.231078	0.19694	0.23965	0.164745	0.258428	0.334149	0.243707	0.261618	0.200769	0.345134	0.283257	0.254368
2018-06-10 15:57:00	0.292103	0.295011	0.281884	0.284392	0.144354	0.252541	0.238069	0.252954	0.311621	0.258463	0.134495	0.206166	0.368443	0.179565	0.254109	0.22401	0.283408	0.144357	0.366158	0.130867	0.168768	0.202121	0.178004	0.36942	0.288892	0.252082	0.190168	0.180825	0.318093	0.156674	0.194336	0.163275	0.122456	0.228755	0.213685	0.216017	0.230987	0.230061	0.193727	0.238386	0.163897	0.257204	0.331529	0.243882	0.258671	0.200451	0.343538	0.281252	0.252446
2018-06-10 16:00:00	0.289577	0.29391	0.279298	0.251257	0.143153	0.249103	0.239899	0.251968	0.310242	0.257409	0.134472	0.207247	0.366395	0.180585	0.251975	0.221486	0.283091	0.14123	0.336602	0.129621	0.167057	0.200278	0.177571	0.367673	0.285057	0.250521	0.188862	0.17879	0.32165	0.155701	0.193254	0.16204	0.12153	0.227272	0.212102	0.215137	0.229586	0.22944	0.189816	0.237633	0.163194	0.212726	0.329138	0.244267	0.255653	0.199266	0.34168	0.279152	0.250191
2018-06-10 16:03:00	0.286817	0.292765	0.275712	0.212741	0.141652	0.245942	0.24142	0.250793	0.30884	0.256642	0.133721	0.208302	0.364342	0.18063	0.249942	0.219564	0.282546	0.13728	0.301164	0.128889	0.164681	0.19798	0.176615	0.364839	0.280693	0.249264	0.187802	0.177069	0.294649	0.154291	0.191357	0.160819	0.120614	0.225228	0.210788	0.214484	0.22741	0.229013	0.185769	0.236375	0.162558	0.234956	0.326177	0.244666	0.252758	0.19759	0.339507	0.277229	0.247792
2018-06-10 16:06:00	0.283593	0.290819	0.271918	0.16976	0.140082	0.242551	0.242621	0.249304	0.307272	0.255339	0.133066	0.208823	0.362555	0.180822	0.24795	0.217897	0.281521	0.133814	0.259059	0.127788	0.163094	0.196838	0.175823	0.362273	0.275793	0.247172	0.18624	0.17499	0.268215	0.152566	0.189929	0.159618	0.119713	0.223844	0.209111	0.213517	0.225089	0.22817	0.181237	0.234821	0.162048	0.25747	0.323569	0.245377	0.249387	0.196899	0.337666	0.27459	0.244534
2018-06-10 16:09:00	0.280894	0.288894	0.268519	0.215866	0.138894	0.239169	0.243419	0.246975	0.30615	0.254256	0.132126	0.209272	0.360442	0.181806	0.245509	0.215588	0.280638	0.130603	0.210853	0.126905	0.161211	0.195496	0.17499	0.359744	0.27103	0.24495	0.184308	0.172828	0.269677	0.151523	0.188274	0.158253	0.11869	0.221965	0.207268	0.212517	0.22273	0.226644	0.176436	0.232945	0.161349	0.279945	0.320683	0.245565	0.247146	0.19493	0.335286	0.272063	0.241841
2018-06-10 16:12:00	0.277724	0.286488	0.264399	0.215763	0.137381	0.235617	0.243814	0.244648	0.304804	0.25255	0.131263	0.209597	0.357719	0.182158	0.242719	0.213128	0.279117	0.128221	0.156219	0.125466	0.159874	0.193578	0.173177	0.356989	0.266974	0.243815	0.182109	0.171114	0.271763	0.150663	0.186718	0.15633	0.117247	0.220027	0.205618	0.211233	0.219703	0.225325	0.172094	0.231581	0.160539	0.302175	0.317562	0.245456	0.243656	0.19387	0.332671	0.269034	0.240305
2018-06-10 16:15:00	0.274427	0.283414	0.259857	0.215034	0.135162	0.232102	0.244209	0.241965	0.303203	0.250241	0.130156	0.208883	0.354944	0.181743	0.239926	0.210881	0.277998	0.125173	0.0946308	0.1239	0.158275	0.191652	0.171929	0.354117	0.262595	0.241734	0.181003	0.169065	0.272999	0.14904	0.185255	0.154276	0.115707	0.218305	0.204376	0.209112	0.216262	0.222817	0.1678	0.229603	0.160139	0.32356	0.3153	0.245326	0.240478	0.193068	0.329883	0.265912	0.237932
2018-06-10 16:18:00	0.270523	0.281101	0.255169	0.214241	0.133161	0.228598	0.244233	0.185735	0.301199	0.24848	0.129336	0.20827	0.352282	0.180558	0.236578	0.208473	0.276548	0.122199	0.0845238	0.122963	0.156654	0.189745	0.170445	0.350765	0.258192	0.239897	0.178709	0.167041	0.274268	0.147347	0.182741	0.152243	0.114182	0.216366	0.203164	0.207046	0.212758	0.221004	0.163163	0.228469	0.159371	0.343633	0.311975	0.244724	0.237157	0.191545	0.326241	0.262611	0.236047
2018-06-10 16:21:00	0.266069	0.278911	0.250002	0.17714	0.131315	0.225299	0.243344	0.205669	0.299406	0.246274	0.128308	0.207492	0.349503	0.179066	0.23396	0.206239	0.274855	0.119484	0.0873089	0.122073	0.154462	0.187425	0.169128	0.346837	0.254146	0.238386	0.176506	0.165066	0.275471	0.145607	0.180474	0.150494	0.112871	0.214455	0.201384	0.2041	0.209284	0.218947	0.158508	0.226809	0.158903	0.362497	0.308572	0.244396	0.23463	0.190264	0.321962	0.259922	0.23338
2018-06-10 16:24:00	0.261914	0.275753	0.24436	0.175546	0.12916	0.221869	0.240875	0.2251	0.298158	0.244069	0.127117	0.206507	0.346019	0.1771	0.231459	0.204037	0.27262	0.15653	0.0898921	0.121329	0.152173	0.185023	0.167765	0.342867	0.249965	0.23691	0.174247	0.162548	0.276729	0.144465	0.178874	0.148199	0.111149	0.212303	0.199559	0.201761	0.205869	0.216847	0.15339	0.224821	0.158205	0.379713	0.305427	0.243742	0.231658	0.189173	0.31765	0.256559	0.231122
2018-06-10 16:27:00	0.25831	0.27212	0.239014	0.175056	0.126877	0.218093	0.239686	0.244409	0.296663	0.242007	0.126241	0.205534	0.343161	0.17557	0.228638	0.201845	0.270646	0.155925	0.0927574	0.120459	0.149357	0.182755	0.165967	0.338667	0.245642	0.234589	0.171614	0.160638	0.277647	0.142653	0.1769	0.146591	0.109943	0.210715	0.198238	0.199718	0.202686	0.214728	0.148268	0.222691	0.15717	0.395425	0.302105	0.243137	0.229372	0.187917	0.313685	0.253123	0.228495
2018-06-10 16:30:00	0.25423	0.268483	0.233702	0.173661	0.124813	0.214272	0.237264	0.263652	0.294894	0.240018	0.124702	0.2045	0.339799	0.173258	0.225293	0.199288	0.268117	0.155227	0.114157	0.119515	0.146045	0.181691	0.164224	0.333744	0.241241	0.233241	0.169307	0.158399	0.260142	0.140828	0.175089	0.14457	0.108427	0.209212	0.196168	0.197497	0.198589	0.212262	0.143027	0.220565	0.155843	0.409699	0.298796	0.241863	0.226559	0.185787	0.309681	0.24959	0.225812
2018-06-10 16:33:00	0.249623	0.264713	0.227752	0.172286	0.123066	0.210893	0.234577	0.282483	0.29289	0.23768	0.123332	0.203784	0.335899	0.171213	0.221829	0.197228	0.265852	0.1545	0.115498	0.118356	0.144124	0.178581	0.162065	0.329109	0.236889	0.231027	0.167716	0.155589	0.249035	0.138753	0.173112	0.142644	0.106983	0.206765	0.194726	0.19466	0.194944	0.209646	0.137898	0.218541	0.153936	0.421771	0.294829	0.239833	0.223317	0.185284	0.305418	0.245383	0.223915
2018-06-10 16:36:00	0.244409	0.260873	0.222068	0.171253	0.120603	0.207653	0.231682	0.300506	0.291021	0.235247	0.121756	0.202212	0.331889	0.168219	0.218725	0.194826	0.262959	0.153922	0.116485	0.117268	0.141564	0.176889	0.159458	0.323764	0.232396	0.228468	0.16527	0.152379	0.226714	0.13703	0.170526	0.105855	0.105855	0.204415	0.192862	0.191975	0.191256	0.206618	0.132801	0.216688	0.152587	0.431416	0.29111	0.237689	0.219684	0.18483	0.300977	0.241665	0.221686
2018-06-10 16:39:00	0.239542	0.256616	0.215724	0.169544	0.117983	0.204115	0.227797	0.317386	0.289266	0.231883	0.119883	0.200332	0.327595	0.164748	0.21574	0.192183	0.259869	0.153402	0.117604	0.115456	0.139015	0.174595	0.157257	0.318614	0.228177	0.22573	0.162619	0.149857	0.283026	0.135855	0.167937	0.106714	0.106714	0.202305	0.191644	0.189039	0.18755	0.203747	0.128186	0.214119	0.151068	0.438816	0.287111	0.236159	0.217153	0.183732	0.296564	0.238321	0.219355
2018-06-10 16:42:00	0.235181	0.252358	0.209492	0.167408	0.115424	0.200321	0.222996	0.333329	0.2875	0.228771	0.118535	0.197454	0.323385	0.160267	0.212367	0.189845	0.257282	0.152878	0.118543	0.114051	0.13659	0.17325	0.155155	0.313767	0.223758	0.223551	0.159559	0.146871	0.214674	0.1339	0.165039	0.106498	0.106498	0.199825	0.190068	0.185769	0.183829	0.200845	0.123547	0.211843	0.149404	0.443264	0.283048	0.234148	0.21388	0.18237	0.292212	0.234446	0.216814
2018-06-10 16:45:00	0.230641	0.247992	0.204096	0.165097	0.112949	0.196311	0.218105	0.347514	0.285157	0.225448	0.116436	0.195026	0.318968	0.156598	0.20915	0.187442	0.253809	0.152549	0.118956	0.112732	0.133796	0.171256	0.153452	0.307835	0.219581	0.22132	0.156646	0.144357	0.216225	0.131912	0.1619	0.105901	0.105901	0.197216	0.187851	0.182322	0.179756	0.198005	0.11916	0.209328	0.14835	0.444895	0.278883	0.232494	0.210293	0.18114	0.287399	0.230595	0.213915
2018-06-10 16:48:00	0.226357	0.243749	0.198503	0.162618	0.110344	0.192413	0.213749	0.360906	0.282156	0.222945	0.114475	0.192139	0.314763	0.15217	0.205568	0.184664	0.250309	0.151625	0.119336	0.111316	0.130438	0.169275	0.150614	0.30149	0.215146	0.217876	0.154025	0.14151	0.216158	0.129634	0.158205	0.104801	0.104801	0.194444	0.185298	0.178977	0.176931	0.194456	0.115214	0.207006	0.147217	0.443467	0.274458	0.230561	0.207045	0.179638	0.28248	0.226893	0.211733
2018-06-10 16:51:00	0.221551	0.239271	0.193476	0.16053	0.107698	0.187907	0.207973	0.372196	0.279744	0.220351	0.112044	0.189501	0.310617	0.147375	0.202202	0.18209	0.246655	0.150715	0.120421	0.109676	0.127235	0.167876	0.147125	0.223669	0.211282	0.214883	0.151074	0.138868	0.215861	0.127853	0.155154	0.103641	0.103641	0.191471	0.182745	0.175806	0.172955	0.191749	0.149629	0.204084	0.145513	0.438994	0.269645	0.228136	0.20347	0.177962	0.277647	0.222377	0.209055
2018-06-10 16:54:00	0.217167	0.23432	0.188563	0.157399	0.105113	0.183906	0.202391	0.381302	0.276329	0.217852	0.109459	0.186143	0.306022	0.141588	0.198669	0.179516	0.242179	0.14988	0.121149	0.107916	0.124555	0.165934	0.1439	0.224119	0.206743	0.21191	0.147918	0.136005	0.20707	0.126242	0.152539	0.102321	0.102321	0.187992	0.180824	0.171881	0.169222	0.188601	0.148028	0.201276	0.143993	0.430854	0.26473	0.22547	0.199409	0.176483	0.273054	0.218274	0.205617
2018-06-10 16:57:00	0.212286	0.229015	0.184079	0.154607	0.102536	0.18055	0.196376	0.388866	0.272691	0.215143	0.106541	0.182368	0.301056	0.137699	0.194628	0.177652	0.237399	0.149752	0.121453	0.106793	0.12227	0.163866	0.140784	0.223581	0.20203	0.208981	0.144721	0.132674	0.203897	0.123819	0.149442	0.101054	0.101054	0.185126	0.178447	0.168647	0.165444	0.185266	0.146496	0.198404	0.142323	0.418721	0.259895	0.221915	0.195351	0.174504	0.268089	0.213736	0.202653
2018-06-10 17:00:00	0.207116	0.22401	0.179257	0.151969	0.0996694	0.176864	0.19022	0.393188	0.269328	0.212611	0.103979	0.177994	0.296209	0.139862	0.1908	0.175515	0.232035	0.147785	0.12156	0.104563	0.119597	0.162079	0.13773	0.223023	0.196737	0.205948	0.140857	0.129631	0.195172	0.122001	0.146728	0.100017	0.100017	0.18126	0.176047	0.164992	0.161749	0.181639	0.144691	0.194749	0.140399	0.401939	0.254999	0.218525	0.190811	0.172397	0.263054	0.209631	0.199419
2018-06-10 17:03:00	0.202142	0.218164	0.175056	0.149039	0.0966924	0.173844	0.184165	0.395968	0.265707	0.210937	0.101051	0.173976	0.291425	0.140409	0.187619	0.172787	0.227044	0.146152	0.121682	0.103305	0.117736	0.160249	0.134062	0.222532	0.191982	0.202047	0.137112	0.12659	0.192096	0.120151	0.144023	0.0987654	0.0987654	0.177479	0.173749	0.160958	0.15821	0.17869	0.143197	0.19197	0.1384	0.38079	0.249665	0.214868	0.185683	0.171232	0.258215	0.206087	0.196284
2018-06-10 17:06:00	0.197049	0.212634	0.170021	0.14662	0.0941238	0.171091	0.178674	0.396967	0.262179	0.208535	0.0984961	0.169631	0.286505	0.140452	0.184699	0.170337	0.222385	0.144718	0.121886	0.101235	0.115566	0.158063	0.130076	0.221002	0.186745	0.198187	0.132847	0.123801	0.189076	0.117883	0.141308	0.0965243	0.0965243	0.175173	0.171384	0.156703	0.154891	0.175098	0.141087	0.188898	0.136316	0.355835	0.244792	0.211497	0.181575	0.168907	0.253886	0.20172	0.193392
2018-06-10 17:09:00	0.192568	0.206848	0.165241	0.144027	0.0914065	0.167856	0.172617	0.394269	0.257627	0.20674	0.0950931	0.165325	0.280632	0.139116	0.181155	0.167762	0.216878	0.142725	0.1218	0.0983369	0.112125	0.155501	0.126615	0.219512	0.182025	0.194361	0.128941	0.120555	0.184816	0.115804	0.138492	0.0935283	0.0935283	0.171471	0.16944	0.152473	0.151247	0.170918	0.138679	0.185138	0.134491	0.325598	0.239541	0.207999	0.176916	0.16618	0.248493	0.197247	0.190792
2018-06-10 17:12:00	0.187596	0.201224	0.161322	0.140282	0.0891017	0.16398	0.166194	0.388116	0.253825	0.204017	0.0916947	0.160611	0.275158	0.136843	0.177762	0.164892	0.211296	0.140114	0.120818	0.0957665	0.109354	0.153916	0.122846	0.218139	0.176853	0.190047	0.124967	0.117229	0.180172	0.113516	0.135728	0.0912009	0.0912009	0.166996	0.166581	0.148583	0.147552	0.166836	0.136502	0.181365	0.132032	0.290157	0.234175	0.204539	0.172493	0.162376	0.242986	0.192896	0.186639
2018-06-10 17:15:00	0.18234	0.196239	0.156827	0.137126	0.0864554	0.160192	0.160045	0.37924	0.248913	0.201439	0.0886132	0.155438	0.269406	0.134177	0.174279	0.161881	0.205509	0.137639	0.119483	0.093257	0.106589	0.151548	0.119005	0.216549	0.17216	0.186015	0.120782	0.114207	0.175018	0.111031	0.133286	0.0899458	0.0899458	0.162374	0.163739	0.14466	0.143827	0.164082	0.134224	0.177699	0.129691	0.249864	0.229	0.199796	0.167765	0.158885	0.237432	0.189151	0.183384
2018-06-10 17:18:00	0.176761	0.190954	0.151918	0.133705	0.0834874	0.156157	0.154226	0.366801	0.244222	0.19895	0.0850503	0.150207	0.263479	0.13062	0.171051	0.159071	0.200412	0.135755	0.118271	0.0912495	0.104909	0.148955	0.114901	0.214293	0.168352	0.181474	0.116913	0.110729	0.171223	0.109219	0.130606	0.0881601	0.0881601	0.157989	0.161393	0.140027	0.13973	0.160655	0.131986	0.173918	0.126425	0.204321	0.223713	0.196225	0.162758	0.155149	0.232336	0.185881	0.180403
2018-06-10 17:21:00	0.171521	0.185352	0.147421	0.129961	0.0808275	0.152189	0.148621	0.349982	0.239851	0.196319	0.0813831	0.144303	0.257283	0.127071	0.167619	0.156584	0.194575	0.132796	0.116911	0.0886938	0.102503	0.146071	0.111155	0.211536	0.163898	0.176602	0.112962	0.1071	0.167805	0.107066	0.127767	0.0856186	0.0856186	0.153703	0.158505	0.135373	0.135831	0.156072	0.129857	0.170407	0.123601	0.152698	0.218382	0.192161	0.157805	0.151384	0.226428	0.181512	0.177513
2018-06-10 17:24:00	0.166127	0.179926	0.143701	0.125477	0.0783321	0.148251	0.142872	0.329185	0.235175	0.193329	0.0779495	0.138547	0.250175	0.122453	0.164615	0.153493	0.188971	0.129724	0.114206	0.0862081	0.100554	0.142971	0.107358	0.209056	0.158901	0.172213	0.11007	0.103666	0.145632	0.103961	0.124582	0.11164	0.0837298	0.148373	0.155084	0.131138	0.132238	0.152205	0.127133	0.166485	0.12057	0.17255	0.213061	0.187291	0.152753	0.148108	0.220478	0.177814	0.172238
2018-06-10 17:27:00	0.161374	0.174917	0.139245	0.121484	0.0759708	0.144	0.137079	0.303832	0.229654	0.190204	0.0744027	0.132479	0.243784	0.117786	0.160734	0.150406	0.182892	0.126721	0.111679	0.0833043	0.0994537	0.139767	0.10404	0.206669	0.154985	0.167464	0.107072	0.100178	0.141025	0.101642	0.121328	0.109483	0.082112	0.14255	0.151384	0.126804	0.128492	0.14827	0.124565	0.162753	0.116888	0.168156	0.208326	0.182602	0.147358	0.145158	0.214734	0.174109	0.168565
2018-06-10 17:30:00	0.156257	0.170118	0.135021	0.117937	0.0744625	0.140052	0.13157	0.273824	0.224348	0.186251	0.0714571	0.126622	0.237283	0.1119	0.157422	0.147526	0.177825	0.124091	0.109217	0.0807539	0.0980277	0.137575	0.0995314	0.203248	0.150702	0.162377	0.103773	0.0974684	0.138304	0.0993471	0.119319	0.10722	0.0804153	0.137568	0.147046	0.122797	0.124915	0.143954	0.121437	0.159539	0.112564	0.163828	0.202722	0.177715	0.14206	0.141187	0.209336	0.170486	0.163912
2018-06-10 17:33:00	0.151655	0.164559	0.130531	0.114468	0.0718761	0.135934	0.126845	0.240671	0.218865	0.182564	0.0679864	0.120717	0.230899	0.107422	0.153537	0.144561	0.173054	0.12119	0.0806877	0.0776407	0.0961537	0.134579	0.0948995	0.198827	0.146932	0.158177	0.100274	0.0948908	0.136468	0.0965704	0.11631	0.105745	0.0793088	0.133051	0.143288	0.118191	0.121248	0.14038	0.118033	0.155324	0.10986	0.159769	0.197356	0.173821	0.136717	0.137575	0.204115	0.166554	0.160364
2018-06-10 17:36:00	0.147098	0.159567	0.126971	0.110446	0.0695426	0.131823	0.163479	0.202805	0.212485	0.178344	0.0644848	0.114594	0.224196	0.102612	0.149797	0.141564	0.167568	0.117339	0.0872319	0.0746558	0.0940842	0.131935	0.0912109	0.193891	0.142622	0.153173	0.0970548	0.0916147	0.134729	0.093361	0.113549	0.103437	0.0775777	0.127593	0.139505	0.113972	0.118191	0.136104	0.114818	0.150818	0.106271	0.143748	0.191743	0.169443	0.131574	0.133101	0.198192	0.162576	0.155348
2018-06-10 17:39:00	0.142074	0.155155	0.125155	0.106428	0.0680199	0.128173	0.160264	0.15979	0.205618	0.1731	0.0613257	0.108157	0.217173	0.133988	0.146208	0.137567	0.161744	0.113615	0.0947759	0.0717769	0.0917235	0.128287	0.0879167	0.189363	0.139197	0.148901	0.0942904	0.0881724	0.133861	0.0906162	0.110921	0.101545	0.0761587	0.121537	0.134569	0.110054	0.114834	0.132215	0.111433	0.146675	0.102112	0.139745	0.186859	0.164476	0.125865	0.129378	0.192066	0.159392	0.150207
2018-06-10 17:42:00	0.137372	0.150775	0.120579	0.102267	0.0658455	0.124126	0.156238	0.111416	0.199036	0.168589	0.0583041	0.101608	0.2105	0.131411	0.142493	0.134308	0.156309	0.110046	0.101802	0.0695309	0.0903825	0.125323	0.084423	0.183854	0.136022	0.144829	0.0911355	0.0856947	0.135293	0.0880029	0.107955	0.0997127	0.0747846	0.116242	0.129591	0.106106	0.11196	0.128431	0.108768	0.1431	0.098517	0.135898	0.181843	0.159226	0.120536	0.125638	0.185894	0.156403	0.145421
2018-06-10 17:45:00	0.133972	0.146474	0.116593	0.0981059	0.0636566	0.120348	0.152452	0.115595	0.192912	0.163449	0.0560809	0.0951099	0.203922	0.128826	0.139042	0.130777	0.151685	0.10692	0.108143	0.0667034	0.0891525	0.122308	0.108259	0.178776	0.133459	0.141131	0.0879824	0.0831787	0.138264	0.0855782	0.105535	0.0978996	0.0734247	0.111776	0.124644	0.102137	0.109285	0.125912	0.105989	0.13994	0.0952446	0.131875	0.176626	0.154755	0.115699	0.121242	0.180219	0.152614	0.14119
2018-06-10 17:48:00	0.130357	0.142219	0.112372	0.0947309	0.0618399	0.117334	0.149552	0.112469	0.186505	0.158373	0.0722186	0.0889642	0.198091	0.126244	0.135437	0.127949	0.146647	0.103665	0.113825	0.0643658	0.0871078	0.119376	0.104715	0.172688	0.129368	0.137009	0.0851212	0.0807246	0.0917955	0.082823	0.103231	0.096131	0.0720983	0.107751	0.120383	0.0985612	0.105731	0.122618	0.102618	0.136729	0.0915556	0.127546	0.171414	0.150177	0.111485	0.117464	0.17489	0.149004	0.136709
2018-06-10 17:51:00	0.126871	0.137895	0.109079	0.091412	0.059939	0.113731	0.146859	0.109561	0.180162	0.153352	0.0703946	0.0826807	0.192549	0.122453	0.131981	0.124048	0.141728	0.100809	0.117845	0.0620318	0.0866185	0.11643	0.102121	0.166667	0.12543	0.133512	0.08218	0.0780577	0.0988651	0.0805483	0.100267	0.0945857	0.0709393	0.103668	0.116318	0.0952096	0.102915	0.119175	0.099135	0.132996	0.0882603	0.123464	0.166706	0.146168	0.107208	0.113342	0.169304	0.145374	0.132267
2018-06-10 17:54:00	0.123449	0.133206	0.105759	0.0887121	0.0586108	0.110806	0.143238	0.107351	0.174011	0.148141	0.0689867	0.0769521	0.186861	0.119608	0.12865	0.120596	0.137309	0.0974859	0.121688	0.0594108	0.0843533	0.112574	0.0985894	0.160722	0.121848	0.128618	0.0799291	0.075787	0.159973	0.0783552	0.0978739	0.0922989	0.0692241	0.0993113	0.111215	0.0917034	0.100237	0.116496	0.095737	0.128959	0.0843111	0.119922	0.161304	0.141841	0.103241	0.108869	0.163289	0.141727	0.127579
2018-06-10 17:57:00	0.119403	0.129196	0.10219	0.0857255	0.0569301	0.107415	0.139864	0.105309	0.167858	0.143335	0.0669969	0.0711529	0.180909	0.11587	0.125336	0.117142	0.133005	0.0940262	0.125583	0.0567211	0.0838917	0.10922	0.0953328	0.154269	0.118107	0.124513	0.0768571	0.0732361	0.107066	0.0766207	0.0952392	0.0908733	0.068155	0.09465	0.106458	0.0885566	0.0973136	0.113109	0.0920876	0.125052	0.0811089	0.116383	0.156701	0.13723	0.0996002	0.105413	0.157497	0.138334	0.122977
2018-06-10 18:00:00	0.115952	0.124794	0.0993466	0.0818018	0.0554194	0.103842	0.135654	0.102134	0.160871	0.138497	0.0652899	0.0650609	0.17493	0.112223	0.121576	0.114173	0.128311	0.0910526	0.128835	0.0546447	0.0821111	0.105305	0.0920199	0.148379	0.114743	0.120753	0.0733031	0.0707821	0.112383	0.0737474	0.0925032	0.0882404	0.0661803	0.0885845	0.100514	0.0861046	0.0941158	0.109286	0.0886462	0.120944	0.077482	0.112342	0.152299	0.132638	0.0945384	0.101537	0.150878	0.13496	0.118549
2018-06-11 06:00:00	0.0455485	0.0300751	0.058169	0.032489	0.020447	0.0376998	0.0284061	0.0309796	0.0301761	0.0229594	0.018934	0.0182278	0.0461324	0.0126861	0.0390157	0.0330662	0.0294562	0.0336039	0.0580346	0.0171059	0.0386306	0.0296704	0.0175634	0.0680967	0.0385085	0.0330641	0.0260523	0.0352771	0.0348421	0.0222992	0.297774	0.0191203	0.0191203	0.0307159	0.033245	0.0432157	0.0370165	0.026177	0.0343885	0.0252704	0.0298326	0.0266438	0.0558812	0.0337222	0.0394194	0.0496782	0.0339705	0.0469114	0.0216324
2018-06-11 06:03:00	0.0487519	0.0314598	0.0616016	0.0343329	0.0230379	0.041228	0.0321924	0.0334182	0.0331886	0.0235612	0.0209355	0.016894	0.0487731	0.0128489	0.0421479	0.0357218	0.0323321	0.0330864	0.0649965	0.0188803	0.0417227	0.0305032	0.0184151	0.0728593	0.0426393	0.0347373	0.0284936	0.0387232	0.0343787	0.0245225	0.31592	0.0194604	0.0194604	0.0318701	0.0348189	0.0447497	0.0402667	0.0287041	0.0373373	0.0278601	0.0305822	0.0290141	0.0575691	0.0349347	0.0419239	0.0531683	0.0361905	0.050299	0.0247572
2018-06-11 06:06:00	0.052271	0.0329303	0.0653593	0.036971	0.0250044	0.0451122	0.0351732	0.0369325	0.037574	0.0249103	0.023491	0.0222859	0.0515263	0.0132644	0.0454561	0.0384766	0.0358383	0.0329632	0.0732313	0.0212567	0.0447305	0.0312616	0.0189199	0.0777277	0.046476	0.0363247	0.0310941	0.0424633	0.0356977	0.0266458	0.330307	0.0193825	0.0193825	0.0341826	0.0374251	0.0471897	0.0437575	0.0316854	0.0311094	0.0299955	0.031947	0.0314373	0.0594156	0.03684	0.0444702	0.055572	0.285296	0.0536109	0.0285192
2018-06-11 06:09:00	0.05569	0.034197	0.0696482	0.0410285	0.0274822	0.0482823	0.0375797	0.0401081	0.0420706	0.0268112	0.0265377	0.0226899	0.0545076	0.0136355	0.0486946	0.0411854	0.0387713	0.0331666	0.0823328	0.0227955	0.0480222	0.0323407	0.0203196	0.0837479	0.0500378	0.0386931	0.0337751	0.0455969	0.0373832	0.0289243	0.341271	0.0190633	0.0190633	0.0360458	0.038834	0.0500075	0.0473339	0.0339724	0.0348201	0.0321527	0.0321945	0.0336366	0.0608347	0.0382854	0.0464173	0.0590105	0.219777	0.0570431	0.0320873
2018-06-11 06:12:00	0.0597603	0.0354879	0.0730429	0.0435672	0.0297044	0.0517007	0.0404359	0.043539	0.0466655	0.0286965	0.0296729	0.0228558	0.0572767	0.0131075	0.0523512	0.0438604	0.041649	0.0460655	0.0929359	0.0254344	0.0508395	0.0353209	0.0214496	0.0907005	0.0544939	0.0401068	0.0360532	0.0489929	0.0392097	0.0314198	0.348927	0.0198158	0.0198158	0.0382496	0.0396436	0.0519572	0.0518415	0.0366728	0.0385692	0.0342473	0.0327532	0.0364711	0.0629509	0.0402538	0.0486059	0.0627111	0.160381	0.0606691	0.0359527
2018-06-11 06:15:00	0.0645949	0.0369482	0.07683	0.0484277	0.0319925	0.0559988	0.0438224	0.0475734	0.052598	0.0305282	0.0331871	0.0224891	0.0603839	0.0134802	0.0559412	0.046433	0.0456129	0.0483293	0.103338	0.0284016	0.0530433	0.0367451	0.0227764	0.0967671	0.05913	0.0417688	0.0391966	0.0529944	0.0353525	0.0346151	0.352919	0.0206774	0.0206774	0.0411844	0.0411179	0.054201	0.0562468	0.0406403	0.042944	0.0367762	0.0333115	0.0395978	0.0644019	0.042323	0.051101	0.0654952	0.107538	0.0645934	0.0403609
2018-06-11 06:18:00	0.0695253	0.0388506	0.0804893	0.0526542	0.0344331	0.0602307	0.0487237	0.0513084	0.0582191	0.032148	0.0360312	0.0227487	0.064135	0.0140629	0.0601695	0.049404	0.0488789	0.0504616	0.114179	0.0315735	0.0563533	0.0377017	0.0231177	0.103237	0.0636907	0.0441331	0.043111	0.05705	0.0520542	0.0252522	0.352243	0.02067	0.02067	0.0442634	0.0429083	0.0567505	0.0605822	0.0446486	0.0476318	0.0388169	0.0337785	0.0424479	0.065721	0.0446925	0.0541357	0.0682346	0.0595041	0.0681962	0.0447674
2018-06-11 06:21:00	0.0740926	0.0410108	0.0844367	0.0544817	0.0367346	0.0647482	0.0520944	0.0547972	0.0630566	0.0347096	0.0391981	0.0238319	0.0680839	0.0139009	0.0635368	0.0524964	0.0521698	0.0528569	0.127571	0.0343901	0.0598882	0.0394175	0.0240255	0.111053	0.0691773	0.0465847	0.0460897	0.0611635	0.0692312	0.0273872	0.346936	0.0209171	0.0209171	0.0470237	0.0448177	0.059363	0.0644698	0.0496491	0.0527902	0.0407452	0.0350582	0.0454791	0.0676501	0.0467173	0.0564023	0.0714341	0.0364709	0.0718919	0.0484231
2018-06-11 06:24:00	0.0784294	0.0430988	0.0884335	0.0590905	0.0399342	0.0700401	0.0557492	0.0588205	0.0685858	0.0373786	0.0426127	0.0242904	0.07179	0.0141625	0.0675092	0.0558043	0.0559522	0.0548948	0.140632	0.0368396	0.063623	0.0417605	0.024709	0.119796	0.0753592	0.0490721	0.0498469	0.0651337	0.0867478	0.0297588	0.33689	0.0225312	0.0225312	0.0501109	0.0463728	0.0616248	0.0686168	0.0536016	0.0576701	0.043685	0.0358709	0.0486224	0.0702445	0.0490258	0.0595748	0.0748696	0.0394379	0.0764077	0.0528121
2018-06-11 06:27:00	0.0827872	0.0460014	0.093138	0.0614764	0.0430988	0.0749889	0.0593579	0.0624681	0.0737829	0.0404119	0.0456927	0.0248434	0.0757261	0.0151657	0.0715952	0.0597487	0.0599229	0.0575118	0.153005	0.0396629	0.0660945	0.0441004	0.0256223	0.127897	0.0809335	0.0525714	0.0534692	0.0691966	0.0994577	0.0322095	0.322107	0.0240579	0.0240579	0.0529886	0.0487481	0.06413	0.0724836	0.0581836	0.0628499	0.0459224	0.0378129	0.0517097	0.0729821	0.0512613	0.0639264	0.0783783	0.042429	0.0810309	0.0571985
2018-06-11 06:30:00	0.0873262	0.0493066	0.0976924	0.0668029	0.0460005	0.0799375	0.0634866	0.0662822	0.0790314	0.0433635	0.0489068	0.0258546	0.0799458	0.0163507	0.0758889	0.063255	0.0643715	0.0601111	0.165284	0.0428689	0.069553	0.046182	0.0267916	0.135628	0.0869284	0.0554918	0.0576588	0.073062	0.0859742	0.0347306	0.301469	0.0247784	0.0247784	0.056267	0.0518275	0.0665267	0.076171	0.062887	0.0681395	0.0491924	0.0394199	0.0553094	0.0754395	0.0541695	0.0677825	0.0815483	0.0465387	0.0856278	0.0617964
2018-06-11 06:33:00	0.0922057	0.0523519	0.10074	0.0479321	0.0488715	0.0850796	0.0667418	0.0697099	0.0847861	0.0462964	0.0516944	0.027578	0.0845788	0.0172589	0.0795285	0.066899	0.0692449	0.0625771	0.17701	0.0461258	0.0735369	0.0488429	0.0282346	0.14345	0.092576	0.0589793	0.0616041	0.0765578	0.069053	0.0374066	0.273773	0.0266418	0.0266418	0.0597184	0.0542677	0.0695806	0.0800945	0.0687097	0.0724534	0.0520576	0.041118	0.0582386	0.0770797	0.0574179	0.0711527	0.0848143	0.0505557	0.0909633	0.0664388
2018-06-11 06:36:00	0.0980423	0.0554526	0.104719	0.0502003	0.0521014	0.0897972	0.0700828	0.0736788	0.0899918	0.0492858	0.0546761	0.0292591	0.0893999	0.0180728	0.0840865	0.069967	0.0732348	0.0649359	0.188623	0.0492098	0.0777437	0.0513644	0.0295378	0.151837	0.0983728	0.0624864	0.065901	0.0798144	0.0843216	0.0401128	0.241517	0.0299626	0.0299626	0.0637572	0.0575423	0.0732739	0.0841556	0.0734553	0.0767667	0.0556151	0.0431751	0.0618538	0.0797635	0.0603504	0.0741935	0.0880342	0.0548855	0.0962671	0.0700651
2018-06-11 06:39:00	0.103665	0.0587972	0.108096	0.0536637	0.0556066	0.0954357	0.0741282	0.0781368	0.0963941	0.0518284	0.057878	0.030986	0.0948587	0.0189388	0.0882057	0.0734684	0.0790492	0.0670843	0.19861	0.0519086	0.0816318	0.0547405	0.0310968	0.156119	0.103476	0.0655557	0.0705218	0.0834102	0.098348	0.0432942	0.203374	0.0324966	0.0324966	0.0693416	0.0607681	0.0759255	0.088134	0.0789757	0.0809567	0.0594871	0.0456709	0.0651174	0.082472	0.0639661	0.0785948	0.0911321	0.060408	0.100942	0.0749742
2018-06-11 06:42:00	0.109635	0.0620825	0.111676	0.0573836	0.0584215	0.100474	0.0777656	0.0822228	0.101388	0.0542338	0.0603081	0.0330794	0.100198	0.0204167	0.0917163	0.0764748	0.0840178	0.0694259	0.208366	0.0555299	0.0843502	0.0576404	0.0334771	0.159914	0.108405	0.0692353	0.0747758	0.0862837	0.0843726	0.0459301	0.15833	0.0348629	0.0348629	0.0740113	0.0637476	0.078854	0.0913953	0.0831164	0.085014	0.0629042	0.0487677	0.0680483	0.085416	0.0679429	0.0668809	0.0935792	0.0651168	0.104682	0.0802069
2018-06-11 06:45:00	0.114415	0.0660391	0.115068	0.0624211	0.0606928	0.105305	0.0805701	0.0859068	0.10595	0.056823	0.0630905	0.0350916	0.104909	0.0227018	0.0949818	0.0791888	0.087876	0.0713698	0.21778	0.0587671	0.087984	0.0601288	0.0359375	0.163515	0.112761	0.0725419	0.0785853	0.0895041	0.0975174	0.0485716	0.106796	0.0375138	0.0375138	0.0783883	0.0670716	0.0818156	0.0944222	0.0875171	0.0896183	0.0658121	0.0508569	0.0719757	0.0875454	0.0714709	0.0748206	0.095238	0.0695829	0.108558	0.0847278
2018-06-11 06:48:00	0.119022	0.0696673	0.118041	0.0664543	0.0637593	0.109889	0.0833196	0.0892316	0.110489	0.0592017	0.0658802	0.0274804	0.109701	0.0241158	0.0982797	0.0817818	0.0913353	0.0733375	0.226236	0.0625359	0.0906146	0.0635378	0.0379747	0.168112	0.117525	0.0761327	0.0819633	0.0924049	0.109527	0.0514758	0.0475641	0.0405062	0.0405062	0.0820496	0.069733	0.0841004	0.0971615	0.091189	0.09363	0.0681231	0.0527515	0.0756057	0.0899576	0.0751649	0.0811894	0.0968783	0.0742122	0.112219	0.0887721
2018-06-11 06:51:00	0.12402	0.0729412	0.120813	0.0703266	0.067133	0.114643	0.0865018	0.0924981	0.113605	0.0606845	0.0684321	0.0300315	0.114336	0.0254349	0.101197	0.0842084	0.0945192	0.0753834	0.233017	0.0659262	0.0929626	0.0667005	0.0406275	0.172059	0.122059	0.0801908	0.0858475	0.0940559	0.122097	0.0545666	0.0535785	0.0443422	0.0443422	0.0857887	0.0725248	0.0863772	0.099428	0.0947788	0.0969795	0.070955	0.0547025	0.0788768	0.0930581	0.0787242	0.0877722	0.0982046	0.0793849	0.114655	0.0933163
2018-06-11 06:54:00	0.129039	0.076186	0.123901	0.0731794	0.0701262	0.119222	0.0897739	0.0956867	0.116028	0.063034	0.0708614	0.0323375	0.11916	0.0270319	0.104754	0.0864986	0.0977066	0.0772938	0.240879	0.0694916	0.095678	0.0698784	0.0431353	0.177298	0.126745	0.0827735	0.0898229	0.0966132	0.131736	0.0580443	0.055519	0.0492415	0.0492415	0.0891047	0.0750418	0.0896706	0.102457	0.0984187	0.100108	0.0744028	0.0565901	0.0826201	0.0968391	0.0818836	0.0936162	0.100241	0.0837685	0.118556	0.0969068
2018-06-11 06:57:00	0.134058	0.0800597	0.127396	0.0764708	0.0722894	0.12333	0.0925951	0.0983438	0.119875	0.0658764	0.073043	0.0352463	0.124447	0.0293939	0.10747	0.0889912	0.101252	0.0614649	0.246282	0.0724725	0.09797	0.0741649	0.0458604	0.181049	0.131336	0.086309	0.09396	0.0988639	0.124858	0.0603373	0.0568286	0.0532355	0.0532355	0.0930554	0.077547	0.0922835	0.104899	0.102685	0.103668	0.0773913	0.0580912	0.0860981	0.100381	0.0845531	0.10113	0.102281	0.0884665	0.121496	0.100967
2018-06-11 07:00:00	0.138378	0.0840496	0.130875	0.0801828	0.0751122	0.127312	0.0944815	0.100838	0.123968	0.0677611	0.0753182	0.0376032	0.129429	0.0317009	0.109896	0.0911572	0.104566	0.0651376	0.25024	0.0755044	0.0998908	0.0778779	0.0477539	0.1835	0.135126	0.0892191	0.0981927	0.101307	0.12931	0.0627602	0.0579956	0.056628	0.056628	0.0962178	0.0796544	0.094806	0.106888	0.106962	0.107136	0.0802632	0.0596898	0.0887552	0.103943	0.0876302	0.109563	0.103911	0.0938635	0.124409	0.104511
2018-06-11 07:03:00	0.142442	0.0878616	0.134143	0.0827523	0.0777317	0.131231	0.097511	0.103312	0.126558	0.0702549	0.0774226	0.0398306	0.13441	0.025863	0.112288	0.093065	0.106996	0.0685344	0.2541	0.0780135	0.101038	0.0807857	0.0495554	0.18779	0.138097	0.0927789	0.101759	0.103262	0.123744	0.0654926	0.0709628	0.0610467	0.0610467	0.0988668	0.0817946	0.0975985	0.109601	0.109425	0.110277	0.0838592	0.0618064	0.0913989	0.108006	0.0906761	0.115604	0.105421	0.0988472	0.127556	0.108087
2018-06-11 07:06:00	0.146815	0.0913667	0.137624	0.086541	0.0802907	0.135411	0.0994324	0.105957	0.129796	0.0727165	0.0790558	0.0416785	0.138843	0.0286519	0.11516	0.0946986	0.109972	0.071743	0.256146	0.0805578	0.102703	0.0847318	0.052107	0.19002	0.141387	0.0961599	0.105307	0.104883	0.128802	0.0681609	0.0727297	0.0643569	0.0643569	0.101884	0.0846189	0.0993551	0.111289	0.111729	0.113264	0.0862193	0.0632249	0.0943341	0.111708	0.0937802	0.123027	0.106526	0.103944	0.13023	0.111884
2018-06-11 07:09:00	0.150772	0.0955358	0.140985	0.0672273	0.0824102	0.139034	0.101961	0.10908	0.133345	0.0747094	0.0810915	0.044128	0.143419	0.0312774	0.117488	0.0962038	0.112336	0.0749137	0.256607	0.083049	0.104481	0.0885872	0.0536177	0.192901	0.143658	0.0994494	0.108399	0.106026	0.133565	0.0701224	0.0742769	0.0682884	0.0682884	0.104827	0.0871155	0.100814	0.112863	0.113727	0.115991	0.089057	0.0651043	0.0979799	0.115416	0.0972161	0.130043	0.107558	0.108737	0.132648	0.115208
2018-06-11 07:12:00	0.154243	0.0999792	0.143385	0.0696798	0.0840792	0.141396	0.104528	0.111836	0.135394	0.0767795	0.0825409	0.0467561	0.147576	0.0340031	0.11981	0.0976429	0.114422	0.0774038	0.2571	0.0856886	0.105117	0.0917934	0.0555871	0.195559	0.145351	0.102368	0.111421	0.106846	0.137321	0.0724902	0.0757058	0.0723148	0.0723148	0.10733	0.0894629	0.102167	0.114534	0.115749	0.118143	0.0915354	0.0664615	0.100281	0.118953	0.100165	0.136499	0.108475	0.112494	0.134794	0.117673
2018-06-11 07:15:00	0.15723	0.103799	0.146031	0.0729947	0.0859155	0.143486	0.106578	0.114755	0.137749	0.0794409	0.084185	0.0497007	0.15161	0.0362626	0.12194	0.098727	0.115774	0.0800471	0.256353	0.0883899	0.106601	0.0954193	0.0578267	0.197753	0.147333	0.104602	0.114472	0.107554	0.13982	0.0744417	0.0768733	0.0764254	0.0764254	0.109959	0.0919031	0.103481	0.116358	0.117497	0.120168	0.0935442	0.0677517	0.102712	0.123021	0.102917	0.142408	0.109089	0.116485	0.13751	0.120793
2018-06-11 07:18:00	0.160825	0.107993	0.148964	0.0744036	0.0880713	0.146111	0.108037	0.117189	0.139118	0.0822846	0.0851239	0.0523783	0.155735	0.0381276	0.123998	0.0997406	0.117209	0.0830997	0.255965	0.0900067	0.10743	0.0985821	0.059666	0.201076	0.149381	0.107235	0.117134	0.109011	0.140677	0.0763388	0.0785785	0.081525	0.081525	0.111641	0.0936753	0.105527	0.117684	0.119127	0.121715	0.0959112	0.0690115	0.105207	0.127439	0.104939	0.145389	0.109862	0.120039	0.139547	0.122308
2018-06-11 07:21:00	0.164612	0.112485	0.152372	0.0758507	0.0898189	0.148972	0.110443	0.120361	0.140082	0.0845456	0.0864474	0.0551384	0.160826	0.0400595	0.125899	0.100869	0.118787	0.0873369	0.254775	0.0915598	0.10789	0.10155	0.06179	0.204974	0.151276	0.11008	0.120983	0.110828	0.141778	0.0783031	0.0807428	0.0877561	0.0877561	0.113852	0.0947952	0.108064	0.119429	0.12043	0.123148	0.0982131	0.0705144	0.108371	0.132409	0.107354	0.149946	0.110976	0.123556	0.142541	0.124024
2018-06-11 07:24:00	0.16729	0.117657	0.154967	0.0784713	0.092341	0.151884	0.112244	0.122889	0.142244	0.0877466	0.0876798	0.0581889	0.165259	0.0421131	0.127872	0.10209	0.120315	0.0916871	0.251224	0.0935764	0.109185	0.105033	0.0635431	0.207111	0.152761	0.111851	0.124778	0.112844	0.130101	0.0802038	0.0821823	0.0917526	0.0917526	0.116453	0.0965079	0.110118	0.120789	0.121684	0.124357	0.100299	0.0716454	0.110792	0.137268	0.110677	0.15558	0.111964	0.127389	0.145274	0.126022
2018-06-11 07:27:00	0.170104	0.122556	0.157286	0.0819297	0.0943779	0.154293	0.114684	0.124846	0.144262	0.0905538	0.0877709	0.0615396	0.169889	0.0447972	0.129299	0.10289	0.121498	0.095571	0.244552	0.0954458	0.109975	0.107341	0.0657109	0.207958	0.153563	0.11418	0.128003	0.114127	0.134733	0.0820317	0.0839174	0.0950815	0.0950815	0.11897	0.0983153	0.111657	0.121914	0.122989	0.125504	0.102503	0.0728212	0.113244	0.141406	0.113732	0.161132	0.113106	0.131619	0.147634	0.127125
2018-06-11 07:30:00	0.172171	0.126685	0.158896	0.0845382	0.096424	0.156212	0.117857	0.126884	0.14598	0.0925505	0.0882054	0.0640507	0.174343	0.0466676	0.130387	0.103649	0.122258	0.0991201	0.239011	0.0964874	0.110341	0.109806	0.0681553	0.208931	0.154064	0.115842	0.131276	0.115513	0.127969	0.0834053	0.0855592	0.0975303	0.0975303	0.120367	0.100597	0.113411	0.122671	0.123353	0.126106	0.105178	0.0737273	0.115657	0.145515	0.116496	0.166716	0.114621	0.113136	0.148996	0.127233
2018-06-11 07:33:00	0.173967	0.130942	0.161279	0.0867079	0.0985562	0.157438	0.119099	0.128816	0.147283	0.0949515	0.0888013	0.0672133	0.177929	0.0487783	0.13222	0.104328	0.123402	0.102541	0.232709	0.0978525	0.11083	0.112648	0.0700365	0.210018	0.154989	0.117465	0.13409	0.116231	0.134498	0.0850671	0.0869853	0.0998351	0.0998351	0.121701	0.102613	0.115502	0.123251	0.124925	0.127246	0.107566	0.0742706	0.117862	0.149253	0.119029	0.171485	0.116361	0.139748	0.150832	0.127463
2018-06-11 07:36:00	0.175235	0.13546	0.163209	0.0873117	0.100918	0.158575	0.121185	0.130533	0.147345	0.0985923	0.0897178	0.0699956	0.181694	0.051199	0.134177	0.104774	0.122835	0.105145	0.229062	0.0993021	0.111088	0.114995	0.0717006	0.213821	0.156005	0.118964	0.137095	0.117362	0.139309	0.08607	0.0881756	0.103849	0.103849	0.122344	0.102917	0.117708	0.124349	0.125805	0.127485	0.109892	0.0753388	0.12007	0.153808	0.12017	0.17442	0.117776	0.165153	0.152771	0.126882
2018-06-11 07:39:00	0.176888	0.14016	0.165644	0.0888795	0.104421	0.160043	0.123816	0.132241	0.14798	0.103392	0.0908201	0.0729936	0.186251	0.0532036	0.136154	0.105803	0.122944	0.109027	0.227486	0.0998863	0.112283	0.117904	0.0736019	0.218683	0.157255	0.12066	0.13966	0.119352	0.143787	0.0875099	0.0901328	0.109341	0.109341	0.123722	0.103101	0.1208	0.126386	0.127144	0.128346	0.112124	0.0763208	0.122463	0.15887	0.121434	0.177416	0.11973	0.191339	0.155854	0.126397
2018-06-11 07:42:00	0.178006	0.144363	0.168311	0.0900404	0.107117	0.16237	0.125834	0.133499	0.150169	0.107897	0.0920654	0.0751139	0.190753	0.0549004	0.138099	0.107274	0.124404	0.113742	0.223335	0.100315	0.113101	0.120672	0.075982	0.222685	0.159504	0.123124	0.142605	0.121184	0.148411	0.0884198	0.0930751	0.11379	0.11379	0.126367	0.104062	0.123402	0.128271	0.128387	0.129475	0.115386	0.0775562	0.124904	0.163927	0.12361	0.181239	0.121862	0.21746	0.159282	0.126441
2018-06-11 07:45:00	0.17978	0.149077	0.170627	0.091478	0.110357	0.164961	0.12928	0.135851	0.152254	0.112472	0.0930691	0.0779356	0.194835	0.0570481	0.140172	0.109061	0.1255	0.118365	0.220347	0.101263	0.114442	0.123168	0.0788392	0.226708	0.161494	0.125916	0.145941	0.123953	0.152916	0.0900267	0.0964786	0.118244	0.118244	0.128844	0.105655	0.126487	0.12989	0.129697	0.130844	0.118337	0.0790102	0.127917	0.168932	0.125868	0.185419	0.123929	0.243632	0.163531	0.12627
2018-06-11 07:48:00	0.181881	0.153745	0.173529	0.0932926	0.113737	0.167502	0.132856	0.138557	0.154222	0.116876	0.0943029	0.0804329	0.199538	0.0587214	0.142735	0.110919	0.126919	0.122632	0.217293	0.102649	0.115607	0.126482	0.081133	0.231744	0.164624	0.128727	0.14975	0.127538	0.187293	0.0912702	0.100153	0.122596	0.122596	0.131451	0.107949	0.129998	0.131937	0.132091	0.132607	0.120748	0.0803226	0.130373	0.174235	0.128183	0.188923	0.126105	0.269229	0.167846	0.126987
2018-06-11 07:51:00	0.183663	0.158658	0.176078	0.127948	0.116942	0.170013	0.136641	0.141278	0.157589	0.121233	0.096217	0.0834518	0.205198	0.0608575	0.145719	0.113005	0.129545	0.128364	0.21409	0.103832	0.11712	0.130378	0.0837824	0.235864	0.167806	0.131561	0.153554	0.130981	0.192098	0.0928382	0.103459	0.126082	0.126082	0.135292	0.110939	0.134007	0.13373	0.135076	0.134778	0.123813	0.0826939	0.133875	0.179781	0.131168	0.192985	0.128524	0.294211	0.17238	0.128321
2018-06-11 07:54:00	0.184672	0.163842	0.178933	0.131906	0.11975	0.173047	0.13978	0.144096	0.162497	0.125199	0.0975614	0.0860429	0.210328	0.0628134	0.148417	0.1148	0.132629	0.133137	0.207082	0.104887	0.119097	0.133351	0.086952	0.237528	0.169839	0.133457	0.157202	0.133925	0.199144	0.0942438	0.106458	0.128592	0.128592	0.140079	0.115435	0.137914	0.13545	0.137588	0.1381	0.12814	0.0847055	0.137037	0.184181	0.135298	0.200017	0.131601	0.317819	0.17593	0.130157
2018-06-11 07:57:00	0.186061	0.168775	0.180778	0.135984	0.121147	0.174715	0.143897	0.146672	0.164681	0.127289	0.0978581	0.0890599	0.215254	0.0650522	0.15114	0.116641	0.135185	0.137392	0.19453	0.105271	0.120975	0.13616	0.0898082	0.236735	0.172169	0.136699	0.160875	0.135427	0.205475	0.0957671	0.110236	0.129278	0.129278	0.144219	0.120604	0.140915	0.137192	0.140876	0.140196	0.132306	0.0865867	0.139836	0.188549	0.13881	0.206619	0.133854	0.340458	0.17913	0.131598
2018-06-11 08:00:00	0.187407	0.173251	0.182366	0.139929	0.122388	0.176207	0.145977	0.14802	0.166074	0.129462	0.0974612	0.0921152	0.21927	0.0661016	0.153401	0.118932	0.136566	0.140326	0.179328	0.104945	0.12199	0.138416	0.0918152	0.234779	0.174024	0.139493	0.163995	0.136356	0.159906	0.0967341	0.112673	0.129642	0.129642	0.147404	0.124599	0.143395	0.138963	0.142527	0.141993	0.135095	0.0882178	0.142078	0.192669	0.142092	0.211235	0.13587	0.361058	0.181597	0.13287
2018-06-11 08:03:00	0.188311	0.177179	0.183973	0.144494	0.123115	0.177157	0.148042	0.149771	0.167282	0.131219	0.097138	0.0951752	0.22344	0.0678471	0.155201	0.120822	0.137891	0.142508	0.168399	0.104635	0.123227	0.140801	0.0933739	0.232823	0.175538	0.142133	0.1664	0.137685	0.16787	0.0974764	0.115313	0.130778	0.130778	0.150389	0.127839	0.145552	0.140544	0.144057	0.143337	0.13758	0.0897408	0.144287	0.196933	0.14441	0.215242	0.137469	0.379436	0.184072	0.134256
2018-06-11 08:06:00	0.187788	0.180708	0.185671	0.147678	0.125171	0.17795	0.151127	0.1509	0.168579	0.134278	0.0968357	0.0971627	0.227319	0.069419	0.156741	0.122829	0.139095	0.143963	0.159476	0.104667	0.122835	0.142591	0.094769	0.232393	0.177436	0.144548	0.167933	0.138287	0.173891	0.0978721	0.117623	0.131148	0.131148	0.152236	0.129979	0.147197	0.14163	0.14521	0.143555	0.140322	0.0911901	0.146279	0.200717	0.14613	0.217174	0.139405	0.395392	0.185921	0.13511
2018-06-11 08:09:00	0.188268	0.18374	0.186995	0.150859	0.127048	0.179655	0.154006	0.152462	0.169852	0.136885	0.0967059	0.0993113	0.231023	0.0714732	0.158748	0.125182	0.14148	0.14607	0.153546	0.105057	0.123837	0.144703	0.0971034	0.231478	0.179884	0.147146	0.169928	0.139349	0.180592	0.0987663	0.1197	0.132206	0.132206	0.154916	0.132337	0.149169	0.142937	0.147671	0.14471	0.143333	0.0933772	0.148762	0.204797	0.14791	0.218986	0.141402	0.40944	0.188757	0.137554
2018-06-11 08:12:00	0.187881	0.186661	0.189597	0.153668	0.12879	0.180395	0.156413	0.154368	0.171695	0.139117	0.0965477	0.101284	0.234758	0.0728935	0.161066	0.127398	0.142714	0.148196	0.14536	0.104571	0.123759	0.14663	0.0989888	0.230165	0.181914	0.149621	0.171507	0.140166	0.183717	0.0993935	0.121783	0.131937	0.131937	0.156901	0.135168	0.151318	0.144129	0.148993	0.145188	0.146147	0.0950571	0.15083	0.208805	0.149506	0.220132	0.143251	0.420785	0.190661	0.138442
2018-06-11 08:15:00	0.187907	0.18931	0.191827	0.155681	0.130113	0.181242	0.159306	0.156124	0.173701	0.141657	0.0968094	0.103442	0.238489	0.0741029	0.163163	0.130357	0.143906	0.149447	0.140152	0.10413	0.1249	0.14825	0.101703	0.229283	0.184086	0.15266	0.173088	0.142113	0.188801	0.100042	0.123933	0.132566	0.132566	0.158451	0.137104	0.153501	0.14623	0.150985	0.146148	0.148836	0.099407	0.152715	0.212258	0.150511	0.221043	0.14576	0.428245	0.193015	0.138144
2018-06-11 08:18:00	0.188122	0.192115	0.193464	0.159635	0.131845	0.181452	0.122033	0.15728	0.176387	0.144327	0.0973261	0.105447	0.24211	0.0760908	0.165738	0.132905	0.14664	0.152285	0.136398	0.104083	0.126562	0.149511	0.104124	0.229747	0.185934	0.155386	0.174629	0.143136	0.193608	0.100617	0.12582	0.133219	0.133219	0.159202	0.139664	0.155236	0.147934	0.153729	0.146647	0.151299	0.100346	0.154483	0.215545	0.152551	0.22182	0.147676	0.434961	0.195971	0.139955
2018-06-11 08:21:00	0.18784	0.194441	0.195573	0.163274	0.133791	0.181701	0.126627	0.15803	0.178389	0.147002	0.0980736	0.107294	0.245614	0.0776435	0.168346	0.135542	0.148741	0.154036	0.132781	0.104204	0.12861	0.151494	0.106597	0.230972	0.188232	0.158087	0.175792	0.144282	0.199436	0.100713	0.12775	0.133636	0.133636	0.160358	0.141277	0.157137	0.150285	0.155673	0.147039	0.15411	0.102233	0.156477	0.218229	0.154371	0.222971	0.149408	0.438495	0.198131	0.142102
2018-06-11 08:24:00	0.190033	0.196973	0.198436	0.166167	0.135504	0.182436	0.131529	0.159245	0.181052	0.149723	0.0975791	0.108925	0.249287	0.0798532	0.171051	0.138024	0.151476	0.156046	0.13068	0.104376	0.130476	0.152177	0.108844	0.232941	0.190936	0.160355	0.177254	0.145807	0.203009	0.101876	0.129709	0.134592	0.134592	0.162264	0.143717	0.159447	0.15235	0.15813	0.147476	0.15631	0.103037	0.158759	0.220309	0.156716	0.223661	0.151795	0.440167	0.201149	0.145637
2018-06-11 08:27:00	0.191438	0.19882	0.199059	0.127471	0.136172	0.182849	0.136372	0.160501	0.182714	0.151606	0.0966747	0.110316	0.252098	0.0817191	0.173067	0.140347	0.153624	0.156484	0.118288	0.104208	0.132002	0.153605	0.110508	0.231296	0.193275	0.163088	0.179151	0.146342	0.210845	0.101792	0.131108	0.132501	0.132501	0.16447	0.146471	0.16055	0.153929	0.158958	0.14793	0.158704	0.104768	0.160205	0.221282	0.159892	0.22493	0.153127	0.436982	0.202388	0.148583
2018-06-11 08:30:00	0.191428	0.200502	0.199858	0.13078	0.136202	0.182858	0.141049	0.161122	0.182765	0.152362	0.095361	0.111667	0.254372	0.0835315	0.174113	0.142019	0.154811	0.15612	0.146152	0.104595	0.132987	0.154568	0.11211	0.230932	0.195317	0.165444	0.179867	0.147127	0.21918	0.102177	0.132783	0.130764	0.130764	0.165193	0.149239	0.161002	0.154076	0.16065	0.147673	0.160165	0.106313	0.161188	0.220773	0.16256	0.225793	0.153858	0.430029	0.20316	0.150601
2018-06-11 08:33:00	0.191404	0.201741	0.19953	0.134053	0.135268	0.182523	0.143972	0.161681	0.184354	0.152945	0.0934256	0.113072	0.255823	0.0840328	0.175346	0.143097	0.156304	0.155002	0.136667	0.104448	0.132494	0.155709	0.113134	0.230887	0.197114	0.167989	0.180309	0.147044	0.227645	0.102424	0.13461	0.128654	0.128654	0.165705	0.151641	0.160917	0.154166	0.161729	0.147569	0.161576	0.107906	0.161739	0.219727	0.165276	0.226166	0.154163	0.418863	0.203093	0.15316
2018-06-11 08:36:00	0.191097	0.20178	0.199325	0.136517	0.134262	0.182478	0.146159	0.161346	0.185639	0.152458	0.0914411	0.114678	0.255993	0.0857559	0.176065	0.14453	0.157609	0.153328	0.129191	0.10438	0.131082	0.154936	0.114059	0.230241	0.198716	0.16945	0.179918	0.14691	0.236108	0.102202	0.135211	0.127631	0.127631	0.166194	0.154416	0.160665	0.153817	0.163087	0.146647	0.162325	0.108718	0.162672	0.218057	0.167709	0.225549	0.154024	0.402905	0.202958	0.155324
2018-06-11 08:39:00	0.190268	0.201908	0.198251	0.139908	0.133194	0.180867	0.148285	0.160518	0.185738	0.15241	0.0893475	0.115855	0.256143	0.0875235	0.177141	0.145463	0.159248	0.151276	0.121414	0.103515	0.130095	0.154693	0.114794	0.228924	0.200133	0.170314	0.180264	0.145889	0.238074	0.101725	0.135368	0.126293	0.126293	0.166071	0.156109	0.159992	0.153257	0.163403	0.145957	0.163582	0.10936	0.162901	0.215807	0.169782	0.224333	0.154141	0.382415	0.203024	0.156341
2018-06-11 08:42:00	0.189741	0.201525	0.197319	0.142079	0.131393	0.178844	0.149089	0.159334	0.185753	0.152292	0.0881257	0.117123	0.255698	0.0896609	0.177033	0.145985	0.160675	0.148571	0.115729	0.102762	0.130228	0.153468	0.114846	0.228273	0.20105	0.170554	0.179751	0.144584	0.216382	0.101036	0.134937	0.125451	0.125451	0.164956	0.157873	0.160385	0.153137	0.164134	0.144017	0.164138	0.109087	0.163141	0.215376	0.170965	0.221739	0.153945	0.357297	0.202619	0.155727
2018-06-11 08:45:00	0.189146	0.201078	0.196541	0.143968	0.129955	0.177513	0.149691	0.15878	0.18722	0.152224	0.0868706	0.11825	0.255359	0.0910785	0.176398	0.146375	0.16304	0.1471	0.0869335	0.102661	0.129752	0.152541	0.115307	0.228306	0.202809	0.171396	0.179241	0.14463	0.263038	0.100368	0.134056	0.124762	0.124762	0.163753	0.159138	0.160137	0.153103	0.165825	0.143338	0.164849	0.109012	0.163135	0.215636	0.172073	0.218507	0.153102	0.328058	0.203351	0.155653
2018-06-11 08:48:00	0.189164	0.200664	0.195125	0.14597	0.128185	0.176428	0.150213	0.158205	0.189258	0.15193	0.0864108	0.119627	0.255199	0.0932349	0.176285	0.146331	0.166127	0.146243	0.0877775	0.10221	0.129369	0.151732	0.115686	0.228567	0.204477	0.172306	0.178601	0.144844	0.199529	0.100792	0.132849	0.124606	0.124606	0.162457	0.160605	0.160284	0.153382	0.1679	0.14285	0.165851	0.108946	0.163163	0.215185	0.173776	0.216426	0.152065	0.294418	0.203973	0.156731
2018-06-11 08:51:00	0.189082	0.200009	0.194399	0.146636	0.125808	0.175157	0.150834	0.15714	0.190452	0.151958	0.0859858	0.120156	0.25527	0.0946425	0.176808	0.145815	0.168332	0.145364	0.0882511	0.102179	0.128827	0.151356	0.11577	0.230275	0.206896	0.172901	0.177007	0.145085	0.208364	0.100351	0.133052	0.124123	0.124123	0.160403	0.161358	0.159711	0.152828	0.170166	0.142433	0.165817	0.108705	0.16229	0.214973	0.174845	0.213499	0.151451	0.255015	0.204603	0.158026
2018-06-11 08:54:00	0.189738	0.199006	0.194011	0.148297	0.124188	0.174892	0.150948	0.156251	0.190521	0.151766	0.0860191	0.121025	0.255344	0.0959474	0.177674	0.145814	0.170293	0.14472	0.0919923	0.102584	0.129007	0.151087	0.117126	0.231849	0.2098	0.172313	0.175558	0.145297	0.216935	0.100112	0.133019	0.125388	0.125388	0.15854	0.161853	0.159261	0.152856	0.172714	0.141283	0.165867	0.109079	0.162102	0.21505	0.17574	0.211363	0.150515	0.210447	0.205521	0.158151
2018-06-11 08:57:00	0.190456	0.198367	0.194138	0.149991	0.123014	0.174394	0.150901	0.155945	0.191691	0.151394	0.0864275	0.122229	0.255608	0.0968285	0.179008	0.145679	0.172508	0.144362	0.095998	0.10357	0.12926	0.151134	0.117672	0.23348	0.212485	0.172956	0.174413	0.145566	0.225822	0.0996955	0.133034	0.125647	0.125647	0.157411	0.162036	0.159288	0.153424	0.174941	0.140655	0.166767	0.109478	0.162221	0.215672	0.17771	0.209942	0.149926	0.160187	0.205908	0.158912
2018-06-11 09:00:00	0.192183	0.197794	0.194925	0.151535	0.122904	0.174807	0.150228	0.15502	0.194468	0.152186	0.0882334	0.122391	0.256466	0.0986001	0.179796	0.145863	0.174389	0.144528	0.105805	0.10401	0.131033	0.151878	0.119639	0.235764	0.215108	0.17401	0.173946	0.146767	0.234034	0.100135	0.13369	0.126798	0.126798	0.155672	0.16171	0.15994	0.156015	0.177676	0.140615	0.167506	0.110079	0.163276	0.218102	0.178562	0.209489	0.150084	0.212601	0.206791	0.160678
2018-06-11 09:03:00	0.194757	0.197409	0.196182	0.153143	0.123139	0.174878	0.150651	0.155075	0.196103	0.152842	0.0897172	0.123153	0.257592	0.0997553	0.181866	0.146717	0.177067	0.14637	0.113656	0.104433	0.132856	0.152437	0.122293	0.237857	0.217741	0.174148	0.173473	0.148026	0.242199	0.100367	0.134313	0.128519	0.128519	0.154581	0.161213	0.160416	0.157182	0.180634	0.141069	0.168416	0.110434	0.163674	0.21999	0.180034	0.208617	0.149232	0.212923	0.208623	0.162965
2018-06-11 09:06:00	0.197896	0.197657	0.197807	0.153879	0.123804	0.175721	0.150448	0.155584	0.197569	0.15243	0.0914256	0.123425	0.25914	0.100857	0.183834	0.147436	0.179871	0.147217	0.117952	0.105113	0.135246	0.152655	0.124303	0.238756	0.220644	0.175243	0.173474	0.149741	0.22143	0.100365	0.135436	0.129938	0.129938	0.15259	0.16196	0.160707	0.158667	0.183497	0.14145	0.170265	0.111699	0.164952	0.222299	0.181815	0.208465	0.149286	0.214209	0.210039	0.165862
2018-06-11 09:09:00	0.201213	0.198047	0.200385	0.15511	0.124225	0.177152	0.150489	0.156601	0.200419	0.153132	0.0942512	0.123866	0.261667	0.101589	0.186121	0.148912	0.182664	0.148243	0.123117	0.106431	0.137947	0.153319	0.126172	0.239973	0.222856	0.176368	0.17421	0.151856	0.203969	0.101427	0.136343	0.130926	0.130926	0.151219	0.163099	0.161708	0.160869	0.187126	0.141902	0.172021	0.113327	0.166787	0.225146	0.183623	0.209183	0.149468	0.224719	0.211291	0.16918
2018-06-11 09:12:00	0.20464	0.19864	0.20322	0.157742	0.125168	0.178897	0.150646	0.157849	0.204261	0.154153	0.0972737	0.124606	0.264041	0.103323	0.18788	0.150931	0.185855	0.150272	0.127615	0.107105	0.140086	0.153539	0.129489	0.241271	0.224384	0.178529	0.175101	0.154005	0.207062	0.102707	0.137368	0.132015	0.132015	0.150385	0.163688	0.163674	0.162525	0.19005	0.14296	0.173114	0.11464	0.168143	0.228472	0.185658	0.21084	0.149039	0.226148	0.212387	0.172972
2018-06-11 09:15:00	0.208176	0.199228	0.206508	0.159075	0.126261	0.180653	0.150159	0.159037	0.207694	0.155125	0.100628	0.124478	0.266083	0.10484	0.190248	0.152066	0.187862	0.152009	0.13205	0.108857	0.142449	0.155572	0.132409	0.243458	0.226675	0.180167	0.176113	0.155735	0.212837	0.103596	0.138729	0.13446	0.13446	0.149021	0.163897	0.165205	0.165587	0.192472	0.143684	0.174406	0.115498	0.170174	0.231889	0.187783	0.211424	0.149545	0.227381	0.213866	0.176399
2018-06-11 09:18:00	0.212482	0.200166	0.208783	0.161125	0.127438	0.182766	0.150119	0.161452	0.211967	0.155256	0.104481	0.124799	0.269109	0.10645	0.192328	0.153487	0.190648	0.154123	0.135282	0.110542	0.145625	0.156826	0.135253	0.243443	0.228787	0.18183	0.177769	0.157661	0.219004	0.105172	0.139834	0.136222	0.136222	0.148827	0.165035	0.166917	0.168579	0.196272	0.145228	0.176335	0.116272	0.172098	0.235009	0.190822	0.211991	0.149594	0.229559	0.215311	0.180416
2018-06-11 09:21:00	0.216074	0.201696	0.211982	0.163696	0.128587	0.185211	0.151781	0.164137	0.216637	0.155855	0.108106	0.125703	0.272521	0.108245	0.19535	0.15527	0.192619	0.155551	0.139722	0.113209	0.148755	0.158132	0.137315	0.243588	0.230447	0.183084	0.179784	0.159243	0.225251	0.10679	0.141078	0.137103	0.137103	0.149208	0.166461	0.168577	0.171785	0.199689	0.14698	0.177867	0.116926	0.17449	0.237967	0.193696	0.214556	0.150662	0.231041	0.216555	0.185615
2018-06-11 09:24:00	0.219864	0.203466	0.215028	0.165048	0.129421	0.187849	0.15288	0.166899	0.220406	0.157299	0.111968	0.126068	0.276299	0.109195	0.197909	0.156734	0.194335	0.157582	0.145394	0.115679	0.152246	0.159948	0.139243	0.245082	0.232014	0.183819	0.180708	0.161239	0.231397	0.108579	0.142114	0.138011	0.138011	0.149746	0.168193	0.170601	0.174805	0.202811	0.149506	0.179055	0.117793	0.176671	0.241166	0.196439	0.216822	0.151135	0.232949	0.218504	0.189759
2018-06-11 09:27:00	0.223653	0.204635	0.218039	0.166468	0.130722	0.191423	0.154588	0.169664	0.224986	0.158881	0.115565	0.126389	0.279678	0.110915	0.201262	0.158883	0.196128	0.158553	0.150891	0.117627	0.156185	0.161695	0.141035	0.246316	0.234497	0.185007	0.182271	0.163249	0.237197	0.109781	0.143664	0.140261	0.140261	0.150653	0.170002	0.171745	0.178117	0.205528	0.151958	0.180946	0.118772	0.179454	0.244531	0.198992	0.219358	0.151789	0.234735	0.220515	0.194301
2018-06-11 09:30:00	0.228123	0.206632	0.222385	0.167366	0.132311	0.194395	0.156011	0.172489	0.229133	0.160761	0.119519	0.127161	0.28398	0.112286	0.203489	0.161238	0.197914	0.160089	0.156545	0.119787	0.159119	0.164384	0.142353	0.248908	0.237007	0.186723	0.184998	0.165906	0.24282	0.111602	0.146001	0.142438	0.142438	0.151138	0.171425	0.173245	0.181369	0.208135	0.155024	0.182569	0.119753	0.181804	0.248803	0.201252	0.222342	0.153168	0.236208	0.223072	0.198927
2018-06-11 09:33:00	0.232135	0.20935	0.226637	0.168332	0.13418	0.19799	0.156998	0.175306	0.233357	0.163787	0.123976	0.127684	0.288063	0.113813	0.205836	0.163385	0.200657	0.161598	0.16451	0.122613	0.162357	0.166525	0.143353	0.253718	0.23942	0.187732	0.186922	0.168881	0.217287	0.112966	0.14871	0.143314	0.143314	0.151451	0.173637	0.17534	0.18477	0.211165	0.158498	0.184755	0.120681	0.184808	0.253235	0.203138	0.225105	0.153828	0.238427	0.226043	0.203357
2018-06-11 09:36:00	0.236502	0.21197	0.2321	0.167697	0.136794	0.20217	0.157631	0.178364	0.238975	0.168053	0.129314	0.128391	0.29213	0.114922	0.209194	0.165999	0.203201	0.163772	0.178208	0.126012	0.165871	0.168947	0.145517	0.26008	0.241719	0.189045	0.18955	0.172014	0.216296	0.114836	0.151792	0.145678	0.145678	0.151482	0.174017	0.178224	0.189346	0.215321	0.161356	0.186679	0.122155	0.188508	0.258603	0.204429	0.227401	0.15596	0.24107	0.23031	0.206621
2018-06-11 09:39:00	0.242024	0.214856	0.238488	0.167743	0.140145	0.206597	0.157829	0.182011	0.243273	0.172471	0.134294	0.128975	0.297583	0.11638	0.213806	0.169292	0.205377	0.16645	0.190078	0.129191	0.170193	0.171428	0.14766	0.268856	0.24482	0.19181	0.193023	0.175087	0.214015	0.116604	0.154721	0.147711	0.147711	0.150879	0.175582	0.18149	0.193583	0.218813	0.164507	0.189249	0.123802	0.192687	0.264749	0.206044	0.228258	0.159394	0.244166	0.235437	0.209734
2018-06-11 09:42:00	0.24771	0.218695	0.244964	0.168503	0.143533	0.211706	0.159568	0.187012	0.249614	0.177704	0.139707	0.130197	0.304158	0.117705	0.219053	0.172658	0.210003	0.169206	0.199427	0.131787	0.174424	0.174906	0.149621	0.274439	0.247895	0.194228	0.19696	0.178866	0.214444	0.119204	0.158324	0.148892	0.148892	0.15242	0.177345	0.18432	0.198764	0.223822	0.168496	0.192799	0.126212	0.19727	0.27131	0.208296	0.231532	0.1626	0.2484	0.240333	0.214058
2018-06-11 09:45:00	0.25344	0.222492	0.251273	0.168641	0.146733	0.217031	0.162012	0.19266	0.255786	0.182201	0.144601	0.131676	0.31112	0.119159	0.223742	0.175699	0.213806	0.172637	0.207648	0.135528	0.17858	0.178066	0.151722	0.279983	0.251022	0.19662	0.20118	0.182137	0.215588	0.121939	0.161642	0.14911	0.14911	0.154115	0.179613	0.187326	0.203427	0.228305	0.172215	0.19597	0.128886	0.201279	0.27779	0.211429	0.237103	0.166247	0.25274	0.245252	0.217967
2018-06-11 09:48:00	0.259212	0.226731	0.259061	0.16858	0.149572	0.222419	0.164273	0.197713	0.261817	0.187891	0.149734	0.132923	0.31811	0.120735	0.228357	0.178703	0.217624	0.175438	0.21657	0.138217	0.182587	0.181085	0.15377	0.285581	0.253466	0.199721	0.204378	0.186154	0.216908	0.124619	0.165349	0.149342	0.149342	0.15589	0.181742	0.190935	0.208436	0.23373	0.177077	0.199189	0.131294	0.205578	0.283765	0.213909	0.243048	0.169671	0.257082	0.249678	0.221659
2018-06-11 09:51:00	0.264544	0.231039	0.265641	0.169397	0.152299	0.228063	0.410754	0.203091	0.268395	0.192589	0.154582	0.134468	0.325732	0.121915	0.232858	0.181616	0.2222	0.178529	0.255763	0.141026	0.186116	0.184307	0.15543	0.290595	0.256839	0.203734	0.208165	0.190814	0.21835	0.127398	0.169874	0.15051	0.15051	0.158195	0.184593	0.194096	0.212691	0.23828	0.181711	0.202466	0.133545	0.209844	0.289159	0.217003	0.248078	0.172632	0.26186	0.255156	0.224799
2018-06-11 09:54:00	0.270447	0.235162	0.271898	0.169537	0.155767	0.234149	0.346706	0.207991	0.274132	0.197134	0.158702	0.136291	0.333362	0.123275	0.237336	0.184887	0.226474	0.181467	0.260804	0.143705	0.190749	0.187597	0.157693	0.295881	0.260348	0.207555	0.212584	0.194225	0.22058	0.130189	0.174302	0.150581	0.150581	0.161002	0.187637	0.197118	0.2173	0.242886	0.186064	0.205721	0.136219	0.214608	0.294568	0.220088	0.253489	0.175759	0.266575	0.260239	0.229112
2018-06-11 09:57:00	0.276455	0.239483	0.278439	0.169706	0.159386	0.240583	0.288741	0.212608	0.278657	0.202333	0.163221	0.137528	0.340519	0.125027	0.242467	0.188308	0.231122	0.184899	0.267679	0.146525	0.194685	0.191228	0.160587	0.30339	0.264567	0.210714	0.216973	0.198073	0.219882	0.133691	0.178684	0.152496	0.152496	0.163469	0.18985	0.202115	0.22257	0.247658	0.190475	0.209305	0.13962	0.219691	0.301488	0.223007	0.258179	0.179539	0.27181	0.266202	0.232992
2018-06-11 10:00:00	0.282874	0.244649	0.285377	0.170239	0.163003	0.247089	0.236864	0.217798	0.284952	0.208465	0.167215	0.13903	0.348104	0.126603	0.247584	0.191936	0.236537	0.188731	0.275367	0.149803	0.199044	0.196481	0.163197	0.310298	0.26928	0.214849	0.222011	0.20246	0.215684	0.136587	0.182736	0.153686	0.153686	0.167099	0.192615	0.206797	0.227395	0.253279	0.195434	0.213306	0.142565	0.224323	0.307866	0.225599	0.264021	0.183573	0.277171	0.271559	0.236823
2018-06-11 10:03:00	0.288653	0.250113	0.29183	0.171284	0.166911	0.254413	0.189925	0.22298	0.292405	0.212956	0.171032	0.140254	0.355691	0.128618	0.252502	0.196363	0.241935	0.192636	0.281969	0.152744	0.203683	0.202211	0.165846	0.31594	0.274037	0.218682	0.226863	0.207495	0.207773	0.139234	0.186569	0.154389	0.154389	0.169908	0.195497	0.211475	0.232066	0.259378	0.200775	0.217033	0.146401	0.228843	0.313818	0.229137	0.271598	0.188215	0.28306	0.277423	0.241511
2018-06-11 10:06:00	0.2947	0.255778	0.299241	0.172046	0.171366	0.261494	0.149244	0.228348	0.298503	0.218844	0.174562	0.14144	0.363756	0.130612	0.257661	0.200476	0.246471	0.196331	0.287297	0.155407	0.207418	0.207117	0.168656	0.323655	0.2786	0.22307	0.231794	0.212565	0.214273	0.142339	0.191183	0.155813	0.155813	0.172651	0.198424	0.216767	0.237631	0.264518	0.205862	0.221702	0.150313	0.233752	0.319644	0.232071	0.277511	0.193178	0.28933	0.283874	0.245452
2018-06-11 10:09:00	0.300727	0.261097	0.306679	0.173716	0.176174	0.268403	0.187398	0.233639	0.304907	0.224029	0.177628	0.142359	0.371914	0.132983	0.262853	0.204823	0.251579	0.199646	0.289416	0.158758	0.212365	0.212733	0.171124	0.330261	0.283667	0.227435	0.237007	0.217192	0.221808	0.145871	0.195791	0.15626	0.15626	0.176297	0.202567	0.221317	0.242774	0.269446	0.211206	0.226334	0.153589	0.238247	0.32499	0.235114	0.285463	0.197408	0.295716	0.290278	0.249877
2018-06-11 10:12:00	0.306478	0.266584	0.312659	0.175492	0.179998	0.275683	0.191672	0.239024	0.312469	0.228441	0.180296	0.143423	0.380219	0.135425	0.267628	0.208859	0.256588	0.202617	0.288565	0.161801	0.216788	0.219061	0.173253	0.337193	0.288035	0.231679	0.242092	0.221284	0.23107	0.149328	0.200387	0.157636	0.157636	0.180397	0.206859	0.225394	0.247924	0.274016	0.216605	0.230389	0.157725	0.243754	0.329713	0.238903	0.293737	0.202008	0.301822	0.296733	0.253909
2018-06-11 10:15:00	0.311132	0.272183	0.318573	0.178257	0.18413	0.282135	0.196759	0.244497	0.318837	0.233094	0.18223	0.144406	0.387701	0.138336	0.272393	0.213194	0.261531	0.2044	0.289748	0.165204	0.219989	0.224497	0.175502	0.343335	0.292368	0.236759	0.24638	0.224935	0.241074	0.15293	0.204665	0.158614	0.158614	0.183879	0.211126	0.228976	0.252609	0.278542	0.221734	0.234335	0.160395	0.248604	0.334089	0.24302	0.3017	0.206348	0.308038	0.302582	0.257245
2018-06-11 10:18:00	0.315628	0.277355	0.324827	0.180877	0.187814	0.288006	0.201505	0.249496	0.324362	0.237511	0.184319	0.145306	0.394439	0.14071	0.276645	0.217339	0.265961	0.205893	0.292063	0.167919	0.223883	0.230262	0.177469	0.348905	0.296696	0.24136	0.250598	0.228266	0.251386	0.155698	0.208934	0.159633	0.159633	0.18697	0.215694	0.232135	0.256529	0.28263	0.226424	0.237981	0.163816	0.25297	0.337953	0.246349	0.309738	0.210441	0.314107	0.308462	0.260321
2018-06-11 10:21:00	0.320905	0.282806	0.3303	0.182502	0.191335	0.293037	0.205607	0.253701	0.328958	0.242501	0.186031	0.146143	0.401459	0.142885	0.280925	0.221216	0.269984	0.207305	0.295608	0.170291	0.227381	0.234977	0.178885	0.355089	0.301205	0.246398	0.254989	0.230992	0.260689	0.158134	0.212991	0.161114	0.161114	0.189284	0.219804	0.235004	0.260172	0.28661	0.230721	0.241611	0.167049	0.257027	0.341874	0.249595	0.314529	0.21445	0.319592	0.314226	0.263369
2018-06-11 10:24:00	0.326288	0.28816	0.335899	0.185296	0.194458	0.298376	0.210034	0.258292	0.33169	0.246279	0.187788	0.147575	0.408681	0.145293	0.284806	0.225208	0.274187	0.208946	0.298413	0.173229	0.230385	0.240027	0.181164	0.362702	0.306045	0.251974	0.259607	0.233782	0.271196	0.160358	0.217484	0.163075	0.163075	0.191943	0.224024	0.239002	0.264505	0.289984	0.234733	0.245454	0.169765	0.261741	0.346082	0.25276	0.319832	0.217746	0.324848	0.319817	0.265823
2018-06-11 10:27:00	0.331724	0.293725	0.340853	0.187943	0.197931	0.303472	0.215299	0.26306	0.334902	0.250133	0.189067	0.148403	0.415666	0.146808	0.289113	0.228736	0.27854	0.210909	0.29965	0.175676	0.23327	0.244525	0.183099	0.368871	0.309992	0.256336	0.26405	0.236993	0.266384	0.1625	0.221181	0.164242	0.164242	0.194899	0.228296	0.242521	0.268181	0.293076	0.238402	0.24905	0.17243	0.266212	0.350448	0.256715	0.326559	0.221441	0.330617	0.326017	0.268555
2018-06-11 10:30:00	0.336428	0.299446	0.345302	0.192479	0.200633	0.308111	0.219508	0.267658	0.338515	0.253235	0.189395	0.150219	0.422507	0.148953	0.292178	0.232201	0.283324	0.212599	0.29485	0.178595	0.235405	0.249034	0.184967	0.372239	0.313133	0.260786	0.268872	0.239555	0.269869	0.164724	0.224844	0.164764	0.164764	0.197722	0.233078	0.24488	0.271803	0.296468	0.241644	0.252881	0.175737	0.269975	0.353692	0.26092	0.333011	0.22434	0.336474	0.331126	0.271126
2018-06-11 10:33:00	0.340838	0.304736	0.349305	0.196401	0.202978	0.311987	0.224455	0.270981	0.340723	0.255532	0.189375	0.15153	0.428926	0.151287	0.294807	0.235288	0.287861	0.212971	0.289352	0.180116	0.237384	0.252896	0.187422	0.373702	0.315851	0.264549	0.272878	0.241504	0.255951	0.166477	0.227726	0.164386	0.164386	0.199581	0.238282	0.2468	0.273947	0.298674	0.244616	0.256949	0.178011	0.273654	0.356653	0.265075	0.338682	0.227096	0.341884	0.334658	0.273366
2018-06-11 10:36:00	0.34477	0.310098	0.352933	0.20009	0.204807	0.315106	0.228145	0.273981	0.341935	0.256785	0.18867	0.153327	0.434293	0.153884	0.297494	0.237417	0.292039	0.212973	0.281929	0.182545	0.238818	0.256082	0.189076	0.37391	0.31844	0.268465	0.276411	0.242526	0.266218	0.168173	0.230956	0.16309	0.16309	0.200794	0.242801	0.248011	0.275849	0.301558	0.24715	0.260394	0.18031	0.276845	0.358669	0.269169	0.34307	0.229201	0.347225	0.337725	0.275054
2018-06-11 10:39:00	0.348234	0.315275	0.355416	0.203263	0.206342	0.317164	0.231884	0.277068	0.340803	0.258532	0.188907	0.154721	0.438436	0.156849	0.300274	0.239054	0.293877	0.21144	0.277758	0.18494	0.239022	0.259022	0.190299	0.376317	0.320608	0.271873	0.279012	0.243105	0.275571	0.169748	0.232707	0.163149	0.163149	0.20074	0.246156	0.249104	0.276683	0.302817	0.248439	0.263367	0.18156	0.279262	0.3615	0.272365	0.345042	0.230687	0.351106	0.340161	0.275356
2018-06-11 10:42:00	0.350978	0.320226	0.358144	0.206143	0.208597	0.318945	0.23465	0.279542	0.338395	0.261181	0.188231	0.156885	0.443034	0.159472	0.302439	0.240823	0.295949	0.210378	0.277851	0.187377	0.239666	0.261423	0.191589	0.38069	0.32321	0.274655	0.281118	0.243864	0.285125	0.171392	0.234431	0.165232	0.165232	0.200211	0.248345	0.249839	0.278207	0.303959	0.249407	0.265968	0.18254	0.281463	0.364253	0.274549	0.345306	0.232219	0.354907	0.343474	0.274884
2018-06-11 10:45:00	0.35362	0.324687	0.360908	0.209545	0.209856	0.32032	0.236359	0.281191	0.337563	0.26284	0.187374	0.158133	0.447534	0.161674	0.304056	0.242061	0.298332	0.210213	0.275975	0.188759	0.240513	0.263915	0.192993	0.383761	0.326174	0.277596	0.28382	0.244521	0.294816	0.172316	0.236233	0.1666	0.1666	0.200733	0.250968	0.250318	0.279623	0.304997	0.25067	0.269445	0.184695	0.283841	0.367218	0.276942	0.345976	0.235019	0.358795	0.346754	0.2742
2018-06-11 10:48:00	0.356353	0.328762	0.362431	0.212936	0.211516	0.321858	0.237962	0.282531	0.335775	0.265079	0.186985	0.15991	0.451434	0.163634	0.305895	0.243555	0.299918	0.21013	0.275975	0.190349	0.241404	0.265881	0.194885	0.387516	0.328613	0.280813	0.286082	0.245639	0.304477	0.173032	0.237811	0.168616	0.168616	0.200479	0.253901	0.251372	0.280537	0.306127	0.25167	0.272534	0.185494	0.286569	0.37021	0.278561	0.345788	0.237229	0.362683	0.350856	0.273269
2018-06-11 10:51:00	0.359595	0.332443	0.364668	0.216027	0.213653	0.323293	0.237554	0.283766	0.333808	0.266985	0.186271	0.161511	0.455171	0.166149	0.307827	0.244919	0.301513	0.209901	0.278455	0.192214	0.241731	0.268134	0.196608	0.394348	0.331845	0.283771	0.289003	0.247684	0.281188	0.174084	0.240135	0.172119	0.172119	0.199979	0.255863	0.252846	0.281787	0.307849	0.252442	0.274621	0.186287	0.288536	0.373701	0.280576	0.34461	0.239613	0.366322	0.354849	0.271848
2018-06-11 10:54:00	0.362361	0.336076	0.366552	0.21916	0.215716	0.325441	0.238832	0.285049	0.333462	0.270118	0.186474	0.163154	0.459615	0.168823	0.310189	0.246512	0.304179	0.211368	0.28465	0.194382	0.242311	0.270793	0.197965	0.401714	0.335807	0.287439	0.292281	0.250571	0.350622	0.175663	0.242521	0.175483	0.175483	0.201352	0.258321	0.255148	0.283144	0.309911	0.253967	0.276889	0.187896	0.291464	0.377688	0.283144	0.342895	0.241236	0.37015	0.359502	0.271171
2018-06-11 10:57:00	0.365322	0.340195	0.36929	0.223936	0.218274	0.327977	0.24091	0.286712	0.335183	0.273104	0.186444	0.164914	0.464015	0.171357	0.312271	0.248137	0.307534	0.213697	0.289599	0.196654	0.243585	0.272873	0.200188	0.40722	0.338797	0.290074	0.295925	0.253806	0.356163	0.17713	0.245044	0.178252	0.178252	0.205988	0.261543	0.257407	0.284463	0.311721	0.255701	0.280137	0.189279	0.294063	0.380706	0.286707	0.34336	0.243784	0.374313	0.36337	0.271154
2018-06-11 11:00:00	0.36844	0.344415	0.370879	0.228116	0.219803	0.329629	0.243694	0.288479	0.335329	0.274272	0.18596	0.167448	0.468113	0.173765	0.31525	0.249443	0.310492	0.216354	0.288498	0.19847	0.245119	0.275009	0.202736	0.410936	0.341735	0.292406	0.299926	0.255939	0.361473	0.179122	0.247669	0.180101	0.180101	0.20874	0.266084	0.259424	0.285276	0.314363	0.257479	0.283598	0.190666	0.296636	0.38382	0.290566	0.344459	0.246301	0.378758	0.366948	0.271599
2018-06-11 11:03:00	0.371698	0.348083	0.37178	0.232126	0.220559	0.330897	0.245795	0.289194	0.335043	0.27474	0.184997	0.170057	0.471686	0.17529	0.317194	0.251013	0.313057	0.21741	0.281545	0.200032	0.245551	0.27689	0.203841	0.413306	0.344819	0.29548	0.303959	0.256833	0.283062	0.1803	0.249618	0.180989	0.180989	0.21054	0.270221	0.261202	0.286291	0.316217	0.258437	0.285867	0.19119	0.298903	0.386334	0.294426	0.343433	0.247623	0.382422	0.369373	0.272111
2018-06-11 11:06:00	0.374839	0.35188	0.371884	0.23601	0.221328	0.331276	0.247257	0.290254	0.334688	0.274475	0.183946	0.173135	0.474885	0.176536	0.319159	0.25186	0.314581	0.21895	0.276822	0.201415	0.245124	0.278538	0.204923	0.414711	0.347999	0.297392	0.307917	0.258296	0.296956	0.181605	0.251019	0.182131	0.182131	0.212729	0.274148	0.262115	0.287175	0.317914	0.259136	0.287825	0.190863	0.300508	0.389697	0.297733	0.342671	0.248745	0.38645	0.371913	0.27248
2018-06-11 11:09:00	0.376634	0.355503	0.371877	0.239915	0.222274	0.331544	0.249412	0.291141	0.333625	0.275405	0.182506	0.175713	0.478032	0.177449	0.320495	0.252446	0.315355	0.219436	0.273282	0.202562	0.244028	0.279651	0.205762	0.417096	0.350582	0.299964	0.310974	0.258899	0.308684	0.182753	0.252577	0.182999	0.182999	0.213851	0.276314	0.263142	0.287561	0.318997	0.259053	0.289778	0.191118	0.301721	0.392656	0.300226	0.340207	0.24973	0.389712	0.373597	0.272961
2018-06-11 11:12:00	0.379503	0.358409	0.372496	0.242436	0.223851	0.332754	0.251513	0.291911	0.332486	0.275894	0.181415	0.178183	0.480893	0.178583	0.322022	0.253085	0.317315	0.22107	0.271814	0.204001	0.243863	0.280615	0.206519	0.418906	0.35396	0.302303	0.314823	0.259861	0.319667	0.183526	0.254279	0.185001	0.185001	0.215304	0.279302	0.264259	0.287821	0.32104	0.259615	0.291479	0.191521	0.302896	0.395556	0.303301	0.338049	0.250707	0.39299	0.375444	0.274169
2018-06-11 11:15:00	0.381611	0.361306	0.373048	0.246509	0.225116	0.333418	0.205509	0.293259	0.332054	0.275635	0.18	0.180618	0.483833	0.179051	0.322777	0.253867	0.317342	0.222547	0.268433	0.204176	0.242792	0.282019	0.206901	0.421323	0.356865	0.303877	0.318789	0.260091	0.329417	0.184177	0.255906	0.186406	0.186406	0.216734	0.282595	0.265853	0.288545	0.322156	0.259447	0.293207	0.191592	0.303751	0.399201	0.306429	0.334828	0.251703	0.395488	0.376165	0.274226
2018-06-11 11:18:00	0.383125	0.364737	0.373278	0.249388	0.22638	0.334285	0.228616	0.294793	0.331826	0.275912	0.179103	0.182777	0.486616	0.179039	0.323966	0.25504	0.316768	0.224496	0.269843	0.203979	0.242271	0.282945	0.206985	0.424782	0.359623	0.306283	0.322691	0.261298	0.328442	0.18488	0.257396	0.188522	0.188522	0.217619	0.285098	0.26763	0.289845	0.323706	0.259902	0.295171	0.194226	0.305198	0.403501	0.308147	0.331456	0.252285	0.396498	0.377197	0.27324
2018-06-11 11:21:00	0.384369	0.368113	0.374737	0.252618	0.227709	0.334593	0.25258	0.296588	0.332661	0.277314	0.178992	0.184493	0.489587	0.179709	0.324874	0.256128	0.317581	0.22779	0.274684	0.20534	0.242388	0.28428	0.208429	0.427928	0.362612	0.308066	0.326939	0.262201	0.338807	0.185432	0.2586	0.190972	0.190972	0.218115	0.287588	0.269505	0.290637	0.325779	0.260257	0.296414	0.194417	0.306675	0.408282	0.310671	0.327494	0.25338	0.398096	0.378652	0.273264
2018-06-11 11:24:00	0.385732	0.371327	0.376999	0.255331	0.229607	0.335702	0.275504	0.298311	0.333303	0.279134	0.179762	0.186527	0.49286	0.179689	0.326439	0.257345	0.316924	0.230953	0.282555	0.206201	0.243477	0.285707	0.209902	0.43231	0.366142	0.309332	0.331652	0.263438	0.347177	0.18569	0.260698	0.193145	0.193145	0.21842	0.289064	0.272069	0.292162	0.327763	0.26004	0.29854	0.194755	0.308672	0.41326	0.312429	0.32323	0.254968	0.400075	0.380389	0.273492
2018-06-11 11:27:00	0.388501	0.374139	0.381135	0.258497	0.232411	0.337154	0.298799	0.300079	0.335512	0.281175	0.180559	0.188741	0.497016	0.180228	0.328898	0.259063	0.317927	0.236	0.29712	0.20786	0.245259	0.286944	0.211043	0.438103	0.370318	0.310948	0.336193	0.265526	0.351748	0.187476	0.261883	0.196766	0.196766	0.219167	0.290898	0.27558	0.294669	0.330804	0.260435	0.300476	0.19398	0.311415	0.41891	0.314534	0.320046	0.257908	0.40317	0.383778	0.275598
2018-06-11 11:30:00	0.391683	0.377522	0.383512	0.2614	0.234851	0.33953	0.322473	0.302672	0.339247	0.283475	0.181664	0.190909	0.501844	0.180296	0.331876	0.261325	0.31911	0.240394	0.298877	0.209128	0.247782	0.289099	0.212623	0.441214	0.374627	0.313654	0.341257	0.267382	0.360042	0.188819	0.262616	0.198479	0.198479	0.221685	0.293875	0.27876	0.297478	0.333824	0.261025	0.302279	0.194992	0.314274	0.42404	0.317975	0.318422	0.26046	0.406255	0.385861	0.278713
2018-06-11 11:33:00	0.394694	0.380606	0.38674	0.264601	0.237194	0.342383	0.346023	0.306077	0.342302	0.285362	0.182543	0.193184	0.506202	0.180275	0.334417	0.263275	0.319376	0.244714	0.301074	0.21072	0.249425	0.291257	0.214561	0.444241	0.378849	0.316949	0.345179	0.269342	0.368959	0.190526	0.264885	0.198849	0.198849	0.22381	0.29629	0.281709	0.299648	0.336733	0.262221	0.303727	0.195604	0.316847	0.428772	0.321157	0.31815	0.263346	0.408843	0.387443	0.281944
2018-06-11 11:36:00	0.397484	0.383817	0.38997	0.267538	0.238615	0.345076	0.368404	0.309372	0.34584	0.287124	0.182893	0.195335	0.510065	0.17893	0.337099	0.264449	0.319633	0.248563	0.301567	0.21202	0.251555	0.294038	0.215889	0.44707	0.383115	0.319274	0.348662	0.271276	0.37773	0.192119	0.267289	0.198581	0.198581	0.225689	0.298994	0.284498	0.302329	0.339777	0.263431	0.30525	0.196634	0.319104	0.433633	0.324966	0.317707	0.264843	0.411774	0.387941	0.285882
2018-06-11 11:39:00	0.400563	0.386375	0.393219	0.270052	0.240363	0.348085	0.389427	0.311725	0.34908	0.288079	0.183019	0.197397	0.513715	0.178076	0.33935	0.266519	0.318845	0.251388	0.300893	0.213052	0.253414	0.296355	0.217254	0.448286	0.387158	0.321409	0.351723	0.273329	0.386661	0.193806	0.269349	0.197726	0.197726	0.227307	0.301637	0.28761	0.304774	0.34243	0.264179	0.305788	0.197056	0.321779	0.438599	0.328224	0.318211	0.266386	0.414154	0.387946	0.28942
2018-06-11 11:42:00	0.402889	0.38949	0.396723	0.273937	0.241831	0.350043	0.409135	0.313192	0.351672	0.289445	0.182822	0.199109	0.517169	0.176899	0.341923	0.268621	0.319277	0.254093	0.296845	0.213798	0.254238	0.298383	0.21877	0.448634	0.391091	0.322973	0.354621	0.274239	0.387541	0.194534	0.271698	0.197887	0.197887	0.229346	0.303627	0.290183	0.306415	0.344321	0.265326	0.30681	0.197695	0.324234	0.443768	0.331787	0.31797	0.267976	0.415693	0.387951	0.29342
2018-06-11 11:45:00	0.404457	0.392261	0.399286	0.276118	0.242508	0.351514	0.426526	0.314559	0.354416	0.289774	0.182894	0.201263	0.519952	0.176627	0.344008	0.270552	0.318593	0.255581	0.290403	0.214657	0.256728	0.299691	0.219214	0.447842	0.393484	0.323969	0.355579	0.275082	0.39507	0.195899	0.272988	0.196374	0.196374	0.230712	0.306494	0.293262	0.308014	0.346256	0.26517	0.307477	0.198274	0.327447	0.448289	0.335257	0.318154	0.267734	0.417241	0.386526	0.296955
2018-06-11 11:48:00	0.405885	0.395157	0.402775	0.277909	0.24283	0.353042	0.442753	0.316256	0.357034	0.290527	0.182621	0.20341	0.523002	0.175573	0.34611	0.271945	0.318409	0.257148	0.284997	0.215104	0.258535	0.300792	0.219742	0.446797	0.396229	0.324445	0.35646	0.275428	0.370258	0.196932	0.274492	0.194289	0.194289	0.231735	0.308979	0.295895	0.309318	0.348045	0.265541	0.30757	0.198552	0.329988	0.452786	0.337913	0.317728	0.267762	0.41929	0.385472	0.299332
2018-06-11 11:51:00	0.407803	0.397744	0.406214	0.279282	0.243328	0.354858	0.457172	0.317575	0.359992	0.29138	0.182249	0.206098	0.525684	0.175025	0.347447	0.272736	0.318231	0.258229	0.275097	0.215508	0.259627	0.301954	0.220617	0.445184	0.398757	0.325869	0.356502	0.276013	0.365892	0.198157	0.275585	0.192758	0.192758	0.232854	0.311293	0.298402	0.310856	0.349576	0.265786	0.308482	0.199124	0.332474	0.455876	0.340107	0.317667	0.267302	0.421269	0.383931	0.30332
2018-06-11 11:54:00	0.408327	0.399814	0.408843	0.280701	0.242678	0.355721	0.468942	0.318408	0.362576	0.29163	0.181832	0.207764	0.528321	0.174478	0.348922	0.273234	0.317899	0.25921	0.260441	0.215351	0.260001	0.30282	0.22008	0.444287	0.401703	0.326581	0.356117	0.276424	0.364426	0.199506	0.277231	0.190429	0.190429	0.233813	0.313955	0.300101	0.311637	0.351222	0.266099	0.307884	0.199016	0.334156	0.458446	0.341845	0.316706	0.266815	0.423265	0.382308	0.306163
2018-06-11 11:57:00	0.408728	0.400943	0.411246	0.281228	0.241707	0.357365	0.478896	0.319012	0.364335	0.291826	0.180695	0.209912	0.530903	0.174096	0.349985	0.273482	0.316787	0.260108	0.245476	0.215046	0.26031	0.303633	0.219467	0.442772	0.404506	0.326787	0.354651	0.276571	0.363225	0.200891	0.278586	0.188056	0.188056	0.234729	0.316585	0.30225	0.312147	0.352491	0.265521	0.306836	0.198955	0.335968	0.460212	0.344042	0.315463	0.266094	0.425036	0.3804	0.308585
2018-06-11 12:00:00	0.408169	0.402251	0.413873	0.281065	0.239934	0.359283	0.486253	0.319533	0.365085	0.291632	0.179158	0.212113	0.533306	0.173568	0.350901	0.273349	0.315504	0.260083	0.227883	0.215186	0.25959	0.304181	0.218558	0.441819	0.406807	0.327638	0.352665	0.27596	0.36269	0.201437	0.279034	0.184015	0.184015	0.236508	0.318963	0.30371	0.311452	0.353441	0.265659	0.305837	0.198885	0.336854	0.461383	0.345831	0.315112	0.26514	0.42601	0.377687	0.310529
2018-06-11 12:03:00	0.407462	0.402644	0.416713	0.280804	0.239134	0.360544	0.490172	0.318932	0.36643	0.29273	0.178772	0.213978	0.535598	0.174288	0.351247	0.273319	0.313953	0.260424	0.219753	0.214808	0.259619	0.30514	0.217962	0.442068	0.409137	0.328061	0.35075	0.276344	0.361014	0.202142	0.279401	0.182732	0.182732	0.237905	0.320377	0.305916	0.312103	0.353969	0.26511	0.304454	0.199167	0.338467	0.463364	0.346376	0.314061	0.265245	0.426872	0.376534	0.311673
2018-06-11 12:06:00	0.407369	0.4028	0.418343	0.281393	0.237734	0.361512	0.492193	0.319082	0.368252	0.292748	0.178144	0.215938	0.537063	0.174999	0.351879	0.273578	0.313327	0.261706	0.209375	0.214462	0.259918	0.305963	0.217626	0.441479	0.411336	0.328253	0.348421	0.276557	0.359898	0.202602	0.279543	0.181111	0.181111	0.239909	0.322772	0.307145	0.311948	0.355541	0.265053	0.304156	0.198616	0.339464	0.464153	0.34762	0.313576	0.264825	0.427991	0.376182	0.314036
2018-06-11 12:09:00	0.408035	0.402946	0.420268	0.280995	0.236173	0.36244	0.490113	0.319248	0.368831	0.292687	0.177263	0.218028	0.538761	0.175588	0.352473	0.273811	0.31196	0.262248	0.194573	0.213324	0.259571	0.306233	0.216786	0.440427	0.413352	0.328445	0.345326	0.276612	0.359812	0.202889	0.279968	0.178398	0.178398	0.241602	0.324638	0.30819	0.312442	0.356304	0.264311	0.303785	0.198674	0.340011	0.464026	0.349114	0.313835	0.263776	0.429037	0.375108	0.316518
2018-06-11 12:12:00	0.408392	0.40282	0.42208	0.280085	0.234469	0.364034	0.485189	0.318893	0.369471	0.294405	0.176613	0.219485	0.541136	0.174992	0.352951	0.273828	0.31023	0.262468	0.184268	0.212522	0.259142	0.307288	0.215712	0.440166	0.414677	0.328331	0.342893	0.276505	0.309699	0.202984	0.28028	0.175718	0.175718	0.242799	0.325279	0.309583	0.313471	0.357177	0.263558	0.303972	0.198842	0.340701	0.463443	0.349933	0.313262	0.263516	0.430133	0.37475	0.318938
2018-06-11 12:15:00	0.408823	0.402751	0.423069	0.280149	0.23309	0.365869	0.47696	0.318951	0.371153	0.296133	0.175793	0.220599	0.542955	0.174988	0.352763	0.274425	0.31016	0.263644	0.173833	0.211368	0.257149	0.307279	0.215794	0.440207	0.415694	0.329483	0.340581	0.277434	0.311197	0.203126	0.280551	0.172833	0.172833	0.244209	0.325957	0.310717	0.314022	0.357608	0.263114	0.303593	0.19937	0.341142	0.463184	0.350573	0.313717	0.26293	0.431256	0.374125	0.321485
2018-06-11 12:18:00	0.409301	0.402002	0.424522	0.279334	0.232131	0.368059	0.46503	0.3189	0.371801	0.297497	0.175408	0.221162	0.54446	0.175817	0.353125	0.274629	0.30912	0.264645	0.162895	0.210173	0.25555	0.307202	0.215344	0.440459	0.417104	0.330338	0.33862	0.27795	0.31202	0.202805	0.280906	0.170863	0.170863	0.245457	0.326081	0.312021	0.315428	0.35758	0.262209	0.30357	0.199534	0.341295	0.462539	0.350693	0.314339	0.263218	0.432573	0.373362	0.324378
[truncated: 6,562 more rows]
[truncated: 14 more columns]

## Sheet: Genotype
Table S1:Genotypic information of all ILs of tomato population
SNPs	RILs informations
[truncated: 2,522 more rows]
[truncated: 172 more columns]

## Sheet: marker information
Table S1: Marker information
4	SNP.Marker	Chromosome	Position..cM.
5	solcap_snp_sl_15049	1	0.7
6	CL004303-0524	1	0.7
7	CL016197-0363_solcap_snp_sl_60559	1	1.3
8	solcap_snp_sl_60557	1	2
9	solcap_snp_sl_15046	1	2.7
10	solcap_snp_sl_15039	1	6.1
12	solcap_snp_sl_33745	1	9.6
13	solcap_snp_sl_60446	1	15.5
[truncated: 2,512 more rows]
